# Supplementary material for: Different estimation methods of the modified Kies Topp-Leone model with applications and quantile regression
Source: PLoS One. 2024 Sep 13;19(9):e0307391. doi: 10.1371/journal.pone.0307391 (PMC11398704; doi:10.1371/journal.pone.0307391)
Supplement: S1 File — (ZIP) [file pone.0307391.s001.zip]

Archive with 40 entries (40 files):
- plos2015.bst
- plos_latex_template.tex
- plos_latex_template.pdf
- Fig5a.png
- Fig5b.png
- Fig5c.png
- Fig5d.png
- Fig6a.png
- Fig6b.png
- Fig6c.png
- Fig6d.png
- Fig7a.png
- Fig7b.png
- Fig7c.png
- Fig7d.png
- Fig2a.eps
- Fig2b.eps
- Fig8.png
- Fig12.png
- Fig15.png
- Fig18.png
- Coefplot.eps
- Fig1b.eps
- Fig4d.eps
- Fig4a.eps
- Fig3a.eps
- Fig3b.eps
- Fig20.eps
- Fig21.eps
- Fig11.png
- Fig17.png
- Fig1a.eps
- Fig13.png
- Fig16.png
- Fig19.png
- Fig14.png
- Fig9.png
- Fig4c.eps
- Fig10.png
- Fig4b.eps
