# Supplementary material for: Different estimation methods of the modified Kies Topp-Leone model with applications and quantile regression
Source: PLoS One. 2024 Sep 13;19(9):e0307391. doi: 10.1371/journal.pone.0307391 (PMC11398704; doi:10.1371/journal.pone.0307391)
Supplement: S1 File — (ZIP) [file pone.0307391.s001.zip › plos_latex_template.tex]

% Template for PLoS
% Version 3.6 Aug 2022
%
% % % % % % % % % % % % % % % % % % % % % %
%
% -- IMPORTANT NOTE
%
% This template contains comments intended 
% to minimize problems and delays during our production 
% process. Please follow the template instructions
% whenever possible.
%
% % % % % % % % % % % % % % % % % % % % % % % 
%
% Once your paper is accepted for publication, 
% PLEASE REMOVE ALL TRACKED CHANGES in this file 
% and leave only the final text of your manuscript. 
% PLOS recommends the use of latexdiff to track changes during review, as this will help to maintain a clean tex file.
% Visit https://www.ctan.org/pkg/latexdiff?lang=en for info or contact us at latex@plos.org.
%
%
% There are no restrictions on package use within the LaTeX files except that no packages listed in the template may be deleted.
%
% Please do not include colors or graphics in the text.
%
% The manuscript LaTeX source should be contained within a single file (do not use \input, \externaldocument, or similar commands).
%
% % % % % % % % % % % % % % % % % % % % % % %
%
% -- FIGURES AND TABLES
%
% Please include tables/figure captions directly after the paragraph where they are first cited in the text.
%
% DO NOT INCLUDE GRAPHICS IN YOUR MANUSCRIPT
% - Figures should be uploaded separately from your manuscript file. 
% - Figures generated using LaTeX should be extracted and removed from the PDF before submission. 
% - Figures containing multiple panels/subfigures must be combined into one image file before submission.
% For figure citations, please use "Fig" instead of "Figure".
% See http://journals.plos.org/plosone/s/figures for PLOS figure guidelines.
%
% Tables should be cell-based and may not contain:
% - spacing/line breaks within cells to alter layout or alignment
% - do not nest tabular environments (no tabular environments within tabular environments)
% - no graphics or colored text (cell background color/shading OK)
% See http://journals.plos.org/plosone/s/tables for table guidelines.
%
% For tables that exceed the width of the text column, use the adjustwidth environment as illustrated in the example table in text below.
%
% % % % % % % % % % % % % % % % % % % % % % % %
%
% -- EQUATIONS, MATH SYMBOLS, SUBSCRIPTS, AND SUPERSCRIPTS
%
% IMPORTANT
% Below are a few tips to help format your equations and other special characters according to our specifications. For more tips to help reduce the possibility of formatting errors during conversion, please see our LaTeX guidelines at http://journals.plos.org/plosone/s/latex
%
% For inline equations, please be sure to include all portions of an equation in the math environment.  For example, x$^2$ is incorrect; this should be formatted as $x^2$ (or $\mathrm{x}^2$ if the romanized font is desired).
%
% Do not include text that is not math in the math environment. For example, CO2 should be written as CO\textsubscript{2} instead of CO$_2$.
%
% Please add line breaks to long display equations when possible in order to fit size of the column. 
%
% For inline equations, please do not include punctuation (commas, etc) within the math environment unless this is part of the equation.
%
% When adding superscript or subscripts outside of brackets/braces, please group using {}.  For example, change "[U(D,E,\gamma)]^2" to "{[U(D,E,\gamma)]}^2". 
%
% Do not use \cal for caligraphic font.  Instead, use \mathcal{}
%
% % % % % % % % % % % % % % % % % % % % % % % % 
%
% Please contact latex@plos.org with any questions.
%
% % % % % % % % % % % % % % % % % % % % % % % %

\documentclass[10pt,letterpaper]{article}
\usepackage[top=0.85in,left=2.75in,footskip=0.75in]{geometry}

% amsmath and amssymb packages, useful for mathematical formulas and symbols
\usepackage{amsmath,amssymb}

% Use adjustwidth environment to exceed column width (see example table in text)
\usepackage{changepage}

% textcomp package and marvosym package for additional characters
\usepackage{textcomp,marvosym}
\usepackage{multirow} 
% cite package, to clean up citations in the main text. Do not remove.
\usepackage{cite}
\usepackage{lscape}
% Use nameref to cite supporting information files (see Supporting Information section for more info)
\usepackage{nameref,hyperref}

% line numbers
\usepackage[right]{lineno}

% ligatures disabled
\usepackage[nopatch=eqnum]{microtype}
\DisableLigatures[f]{encoding = *, family = * }

% color can be used to apply background shading to table cells only
\usepackage[table]{xcolor}

% array package and thick rules for tables
\usepackage{array}

% create "+" rule type for thick vertical lines
\newcolumntype{+}{!{\vrule width 2pt}}

% create \thickcline for thick horizontal lines of variable length
\newlength\savedwidth
\newcommand\thickcline[1]{%
  \noalign{\global\savedwidth\arrayrulewidth\global\arrayrulewidth 2pt}%
  \cline{#1}%
  \noalign{\vskip\arrayrulewidth}%
  \noalign{\global\arrayrulewidth\savedwidth}%
}

% \thickhline command for thick horizontal lines that span the table
\newcommand\thickhline{\noalign{\global\savedwidth\arrayrulewidth\global\arrayrulewidth 2pt}%
\hline
\noalign{\global\arrayrulewidth\savedwidth}}


% Remove comment for double spacing
%\usepackage{setspace} 
%\doublespacing

% Text layout
\raggedright
\setlength{\parindent}{0.5cm}
\textwidth 5.25in 
\textheight 8.75in

% Bold the 'Figure #' in the caption and separate it from the title/caption with a period
% Captions will be left justified
\usepackage[aboveskip=1pt,labelfont=bf,labelsep=period,justification=raggedright,singlelinecheck=off]{caption}
\renewcommand{\figurename}{Fig}

% Use the PLoS provided BiBTeX style
\bibliographystyle{plos2015}

% Remove brackets from numbering in List of References
\makeatletter
\renewcommand{\@biblabel}[1]{\quad#1.}
\makeatother


% Header and Footer with logo
\usepackage{lastpage,fancyhdr,graphicx}
\usepackage{epstopdf}
%\pagestyle{myheadings}
\pagestyle{fancy}
\fancyhf{}
%\setlength{\headheight}{27.023pt}
%\lhead{\includegraphics[width=2.0in]{PLOS-submission.eps}}
\rfoot{\thepage/\pageref{LastPage}}
\renewcommand{\headrulewidth}{0pt}
\renewcommand{\footrule}{\hrule height 2pt \vspace{2mm}}
\fancyheadoffset[L]{2.25in}
\fancyfootoffset[L]{2.25in}
\lfoot{\today}

%% Include all macros below

\newcommand{\lorem}{{\bf LOREM}}
\newcommand{\ipsum}{{\bf IPSUM}}

%% END MACROS SECTION


\begin{document}
\vspace*{0.2in}

% Title must be 250 characters or less.
\begin{flushleft}
{\Large
\textbf\newline{Different estimation methods of the modified Kies Topp-Leone model with
applications and quantile regression} % Please use "sentence case" for title and headings (capitalize only the first word in a title (or heading), the first word in a subtitle (or subheading), and any proper nouns).
}
\newline
% Insert author names, affiliations and corresponding author email (do not include titles, positions, or degrees).
\\
Safar M. Alghamdi\textsuperscript{1\Yinyang},
Olayan Albalawi\textsuperscript{2\Yinyang},
Sanaa Mohammed Almarzouki\textsuperscript{3\textcurrency},
Vasili B. V. Nagarjuna\textsuperscript{4},
Suleman Nasiru\textsuperscript{5\ddag},
Mohammed Elgarhy\textsuperscript{6,7*}
\\
\bigskip
\textbf{1} Department of Mathematics and Statistics, College of Science, Taif University, P.O. Box 11099, Taif 21944, Saudi Arabia; s.m.alghamdi@tu.edu.sa
\\
\textbf{2} Department of Statistics, Faculty of Science, University of Tabuk, Tabuk , Saudi Arabia; oalbalwi@ut.edu.sa
\\
\textbf{3} Statistics Department, Faculty of Science, King Abdul Aziz University, Jeddah, Kingdom of Saudi Arabia; salmarzouki@kau.edu.sa
\\
\textbf{4} Department of Mathematics Vellore Institute of Technology Andhra Pradesh, Amaravati, India; nagarjuna.vasili@vitap.ac.in
\\
\textbf{5} Department of Statistics and Actuarial Science, School of Mathematical Sciences, C. K. Tedam University of Technology and Applied Sciences, Ghana; sulemanstat@gmail.com
\\
\textbf{6} Mathematics and Computer Science Department, Faculty of Science,   Beni-Suef University,  Beni-Suef 62521,   Egypt; m\_elgarhy85@sva.edu.eg
\\
\textbf{7} Department of Basic Sciences,   Higher Institute of Administrative Sciences,   Belbeis,   AlSharkia,   Egypt
\\
\bigskip

% Insert additional author notes using the symbols described below. Insert symbol callouts after author names as necessary.
% 
% Remove or comment out the author notes below if they aren't used.
%
% Primary Equal Contribution Note
 These authors contributed equally to this work.


* m\_elgarhy85@sva.edu.eg

\end{flushleft}
% Please keep the abstract below 300 words
\section*{Abstract}
This paper introduces the modified Kies Topp-Leone (MKTL) distribution for modeling data on the $(0, 1)$ or $[0, 1]$ interval. The shapes of the density and hazard rate functions manifest desirable shapes, making the MKTL distribution suitable for modeling data with different characteristics at the unit interval. Twelve different estimation methods are utilized to estimate the distribution parameters, and Monte Carlo simulation experiments are executed to assess the performance of the methods. The simulation results suggest that the maximum likelihood method is the superior method. The usefulness of the new distribution is illustrated by utilizing three data sets, and its performance is juxtaposed with that of other competing models. The findings affirm the superiority of the MKTL distribution over the other candidate models. Applying the developed quantile regression model using the new distribution disclosed that it offers a competitive fit over other existing regression models. 


% Please keep the Author Summary between 150 and 200 words
% Use first person. PLOS ONE authors please skip this step. 


\linenumbers

% Use "Eq" instead of "Equation" for equation citations.
\section{ Introduction}
Distributional assumptions are innate in ascertainment of an apt parametric model for analysis. As a consequence, deciding on a germane parametric model has an interconnection with the concealed distribution governing the data generating process. Therefore exploring to identify the appropriate distribution before fitting any parametric model to any data is not only a requirement but cardinal in making right inferences. Notwithstanding the fact that innumerable distributions exist for one to hand-pick from for any analysis, providing the best fit with almost zero or minimal loss of information is essential. This has called for the appendages of existing distributions by researchers with the primary goal of ameliorating their performances.\\
The Topp-Leone (TL) distribution (see \cite{Topp1955}) is one of the oldest distributions that have been recently modified by researchers to enhance its suitability in modeling data. The TL distribution with shape parameter $\eta>0$ has cumulative distribution function (CDF) and probability density function (PDF) define respectively as\\
\begin{align}\label{eq1}
	G(x; \eta)=x^{\eta}(2-x)^{\eta}=(1-(1-x)^{2})^{\eta}, 0<x<1
\end{align}
and
\begin{align}\label{eq2}
	g(x; \eta)=2\eta x^{\eta-1}(1-x)(2-x)^{\eta-1} 0<x<1.
\end{align}
 Some of the extensions of the TL distribution in literature are: new extended TL distribution by \cite{Muhammad2023}, cosine TL Weibull distribution by \cite{Nanga2023}, tangent TL Weibull distribution by \cite{Nanga2022}, modified Kies inverted TL distribution by \cite{Almetwally2021}, Fr\'echet TL Kumaraswamy distribution by \cite{Reyad2021}, TL Weibull distribution by \cite{Tuoyo2021}, type II power TL normal distribution by \cite{Bantan2020}, sine TL inverse Lomax distribution by \cite{Al-Babtain2020a}, Weibull TL generated generalized half-normal distribution by \cite{Karamikabir2020}, inverted TL distribution by \cite{Hassan2020}, TL Gompertz distribution by \cite{Nzei2020}, new power TL-G family by \cite{RTL1}, Type II generalized TL-G family by \cite{RTL2}, Type I half-logistic TL distribution by \cite{RTL3}, Type II TL-G family by \cite{RTL4} and for more information see \cite{RTL5,RTL6,RTL7,RTL8,RTL9,RTL10,RTL11,RTL12} . In this study, a new add-on of the TL distribution called modified Kies TL (MKTL) distribution is developed utilizing the modified Kies (MK) family of distributions proposed by \cite{Al-Babtain2020}. The CDF and PDF of the MK family of distributions are respectively given by
 \begin{align}\label{eq3}
 	F(x; \boldsymbol{\Psi})=1-e^{-[\frac{G(x; \boldsymbol{\Psi})}{1-	G(x; \boldsymbol{\Psi})}]^{\beta}}, x\in\mathbb{R}, \beta>0
 \end{align}
and
\begin{align}\label{eq4}
	f(x; \boldsymbol{\Psi})=\frac{\beta g(x; \boldsymbol{\Psi})G(x; \boldsymbol{\Psi})^{\beta-1}}{[1-G(x; \boldsymbol{\Psi})]^{\beta+1}}e^{-[\frac{G(x; \boldsymbol{\Psi})}{1-	G(x; \boldsymbol{\Psi})}]^{\beta}}, x\in\mathbb{R}, \beta>0,
\end{align}
where $g(x; \boldsymbol{\Psi})$ and $G(x; \boldsymbol{\Psi})$ are the parent PDF and CDF for the baseline distribution with a set of parameters $\Psi$ and $\beta$ is the shape parameter of the family. Furthermore, \cite{Al-Babtain2020} employed the binomial and exponential series to reformulate the PDF as a linear amalgamation of the exponentiated family as follows:
\begin{equation}\label{eqexp}
    f(x; \boldsymbol{\Psi} ) = g\left( {x; \boldsymbol{\Psi} } \right)\sum\limits_{i,j = 0}^\infty  {{\vartheta _{i,j}}{{\left[ {G\left( {x; \boldsymbol{\Psi} } \right)} \right]}^{\beta (i + 1) + j - 1}}} ,
\end{equation}
where ${\vartheta _{i,j}} = \frac{{{{\left( { - 1} \right)}^i}\beta }}{{i!}}\left( {\begin{array}{*{20}{c}}
  {\zeta (i + 1) + j} \\ 
  j 
\end{array}} \right)$.\\


Our motivations for the formulation of the MKTL distribution are:
\begin{itemize}
	\item	Propose a new distribution capable of fitting data on the unit interval with various traits and offer optimal fit with least loss of information.
	\item 	Study the traits of the estimates of the parameters of the MKTL distribution using twelve different estimation procedures in order to pinpoint the most desired estimation method for estimating the parameters.
	\item	Examine the utility of the MKTL distribution utilizing data sets with different characteristics and compare its performances with other competitive distributions.
	\item	Formulate new quantile regression for modeling the relationship between an endogenous variable define on the $(0, 1)$ interval and a set of exogenous variables.
\end{itemize}
The succeeding sections of the work are put together in the following form: The formulation of the MKTL distribution is detailed in section \ref{sec2}. The statistical properties of the MKTL distribution are presented in Section \ref{sec3}. The estimation procedures utilized to estimate the parameters of the model are described in Section \ref{sec4}. The simulation experiments performed to examine how well the estimation methods estimates the parameters are conferred in Section \ref{sec5}. The usefulness of the MKTL distribution with respect to fitting data is given in Section \ref{sec6}. The MKTL quantile regression model and its applications are dispensed in Section \ref{sec7}. The Concluding remarks are finally given in Section \ref{sec8}.


\section{ Formulation of the MKTL Distribution}\label{sec2}
In this section, we construct the Modified Kies Topp Leone (MKTL) distribution by inserting \eqref{eq3} and \eqref{eq4} in \eqref{eq1} and \eqref{eq2} and it has the following CDF, PDF, reliability function (RF) and HRF of the MKTL of distribution are
\begin{equation}\label{eq7}
  F(x;\eta ,\beta ) = 1 - {e^{ - {{\left[ {{{\left( {1 - {{\left( {1 - x} \right)}^2}} \right)}^{ - \eta }} - 1} \right]}^{ - \beta }}}},\,\,\,\,\,\,\,{\text{\;}}0 < x < 1,{\text{\;}}\eta ,\beta  > 0,
\end{equation}

\begin{equation}\label{eq8}\hspace{-2cm}
   f(x;\eta ,\beta ) = \frac{{{\text{2}}\beta \eta {x^{\eta {\text{ - 1}}}}(1 - x){\text{\;}}{{(2 - x)}^{\eta  - 1}}{{\left( {1 - {{\left( {1 - x} \right)}^2}} \right)}^{\eta \beta  - \eta }}}}{{{{\left[ {1 - {{\left( {1 - {{\left( {1 - x} \right)}^2}} \right)}^\eta }} \right]}^{\beta  + 1}}}}{e^{ - {{\left[ {{{\left( {1 - {{\left( {1 - x} \right)}^2}} \right)}^{ - \eta }} - 1} \right]}^{ - \beta }}}},{\text{\;}}0 < x < 1,{\text{\;}}\eta ,\beta  > 0.
\end{equation}

\begin{equation*}
    R(x;\beta ,\eta ) =  {e^{ - {{\left[ {{{\left( {1 - {{\left( {1 - x} \right)}^2}} \right)}^{ - \eta }} - 1} \right]}^{ - \beta }}}},
\end{equation*}
and
\begin{equation*}
     h(x;\beta ,\eta ) = \frac{{{\text{2}}\beta \eta {x^{\eta {\text{ - 1}}}}(1 - x){\text{\;}}{{(2 - x)}^{\eta  - 1}}{{\left( {1 - {{\left( {1 - x} \right)}^2}} \right)}^{\eta \beta  - \eta }}}}{{{{\left[ {1 - {{\left( {1 - {{\left( {1 - x} \right)}^2}} \right)}^\eta }} \right]}^{\beta  + 1}}}}. 
\end{equation*}

The reversed HRF (RHRF), cumulative HRF (CHRF), odd ratio (OR), failure rate average (FRA) and Mills ratio (MR) of the MKTL of distribution are
\begin{equation*}
  \tau(x;\beta ,\eta ) = \frac{{2\beta \eta {x^{\eta {-1}}}(1 - x){{(2 - x)}^{\eta  - 1}}{{\left( {1 - {{\left( {1 - x} \right)}^2}} \right)}^{\eta \beta  - \eta }}}}{{{{\left[ 1 - {e^{ - {{\left[ {{{\left( {1 - {{\left( {1 - x} \right)}^2}} \right)}^{ - \eta }} - 1} \right]}^{ - \beta }}}}\right]\left[ {1 - {{\left( {1 - {{\left( {1 - x} \right)}^2}} \right)}^\eta }} \right]}^{\beta  + 1}}}}{e^{ - {{\left[ {{{\left( {1 - {{\left( {1 - x} \right)}^2}} \right)}^{ - \eta }} - 1} \right]}^{ - \beta }}}},
\end{equation*}

\begin{equation*}
    H(x;\beta ,\eta ) = \frac{-1}{ {{\left[ {{{\left( {1 - {{\left( {1 - x} \right)}^2}} \right)}^{ - \eta }} - 1} \right]}^{ - \beta }}},
\end{equation*}

\begin{equation*}
    OR(x;\beta ,\eta ) =  {e^{  {{\left[ {{{\left( {1 - {{\left( {1 - x} \right)}^2}} \right)}^{ - \eta }} - 1} \right]}^{ - \beta }}}}-1,
\end{equation*}

\begin{equation*}
    FRA(x;\beta ,\eta ) =  \frac{-1}{ x{{\left[ {{{\left( {1 - {{\left( {1 - x} \right)}^2}} \right)}^{ - \eta }} - 1} \right]}^{ - \beta }}},
\end{equation*}


and

\begin{equation*}
     MR(x;\beta ,\eta ) = \frac{{{{\left[ {1 - {{\left( {1 - {{\left( {1 - x} \right)}^2}} \right)}^\eta }} \right]}^{\beta  + 1}}}}{{{\text{2}}\beta \eta {x^{\eta {\text{ - 1}}}}(1 - x){\text{\;}}{{(2 - x)}^{\eta  - 1}}{{\left( {1 - {{\left( {1 - x} \right)}^2}} \right)}^{\eta \beta  - \eta }}}}. 
\end{equation*}


We can notice some observations from Figure \ref{f1} such as: the PDF for the MKTL distribution can be declining, right-skewed, left-skewed and unimodal shapes, but the HRF can be bathtub, increasing and J-shaped for the MKTL distribution.


\begin{figure}[htp!]
\centering{
\includegraphics[height=7cm,width=7cm]{Fig1a.eps}
\includegraphics[height=7cm,width=7cm]{Fig1b.eps}
}
\caption{Plots of PDF and HRF for the MKTL distribution.}
\label{f1}
\end{figure}


\section{Statistical Properties}\label{sec3}
The essential mathematical characteristics of the MKTL distribution are addressed in this section of the article. The quantile function, the median, moments, and incomplete and conditional moments are computed.
\subsection{Quantile Function}
The ${u^{th}}$ quantile symbolized by ${x_u}$ of the MKTL distribution is obtained from the subsequent formula 
\begin{equation}\label{qun}
    Q(u)={x_u} =  1 - {\left( {1 - {{\left( {1 + {{\left[ {\log \left( {\frac{1}{{1 - u}}} \right)} \right]}^{\frac{{ - 1}}{\beta }}}} \right)}^{\frac{{ - 1}}{\eta }}}} \right)^{\frac{1}{2}}}.
\end{equation}
In order to determine the median of the MKTL distribution, we substitute $u = 0.5$ into Equation \eqref{qun} as shown:
\begin{equation*}
    m={x_{0.5}} =  1 - {\left( {1 - {{\left( {1 + {{\left[ {\log \left( {2} \right)} \right]}^{\frac{{ - 1}}{\beta }}}} \right)}^{\frac{{ - 1}}{\eta }}}} \right)^{\frac{1}{2}}}.
\end{equation*}

\textcolor{black}{Also, by substituting $u = 0.25,0.5,0.75$ into Equation \eqref{qun} we get the first ($Q1$), second ($Q2$) and third ($Q3$) quantiles.} Table \ref{q1} shows some numerical values of quantiles for the MKTL distribution. \textcolor{black}{Figures \ref{bsk} and \ref{mk} show 3D Plots of BSK and MKUR at $\beta$ = 1.5 (left panel) and at $\eta$ = 3.0 (right panel) for the MKTL distribution.}

\begin{table}[htp!]
\caption{{Results of $Q1 $, $Q2$, $Q3$, $BSK$ and $MKUR$ associated with the MKTL distribution}.}
\label{q1}
    \centering
\begin{tabular}{ccccccc}
\hline
$\eta$ & $\beta$ & Q1 & Q2 & Q3 & BSK & MKUR \\ \hline
\multirow{5}{*}{1.5} & 2.0 & 0.23096 & 0.29338 & 0.34869 & -0.06044 & 1.20953 \\
 & 2.5 & 0.25929 & 0.31200 & 0.35714 & -0.07731 & 1.22794 \\
 & 3.0 & 0.27939 & 0.32475 & 0.36283 & -0.08721 & 1.23970 \\
 & 3.5 & 0.29430 & 0.33400 & 0.36691 & -0.09357 & 1.24758 \\
 & 4.0 & 0.30576 & 0.34102 & 0.36998 & -0.09795 & 1.25311 \\ \hline
\multirow{5}{*}{2.0} & 2.0 & 0.30074 & 0.36377 & 0.41776 & -0.07733 & 1.22279 \\
 & 2.5 & 0.32967 & 0.38212 & 0.42589 & -0.09017 & 1.23891 \\
 & 3.0 & 0.34986 & 0.39457 & 0.43134 & -0.09755 & 1.24888 \\
 & 3.5 & 0.36468 & 0.40357 & 0.43524 & -0.10221 & 1.25542 \\
 & 4.0 & 0.37600 & 0.41036 & 0.43817 & -0.10535 & 1.25991 \\ \hline
\multirow{5}{*}{2.5} & 2.0 & 0.35538 & 0.41716 & 0.46902 & -0.08731 & 1.23138 \\
 & 2.5 & 0.38392 & 0.43488 & 0.47676 & -0.09778 & 1.24585 \\
 & 3.0 & 0.40365 & 0.44685 & 0.48193 & -0.10367 & 1.25462 \\
 & 3.5 & 0.41804 & 0.45546 & 0.48563 & -0.10732 & 1.26026 \\
 & 4.0 & 0.42898 & 0.46196 & 0.48841 & -0.10973 & 1.26409 \\ \hline
\multirow{5}{*}{3.0} & 2.0 & 0.39933 & 0.45925 & 0.50889 & -0.09390 & 1.23736 \\
 & 2.5 & 0.42713 & 0.47627 & 0.51625 & -0.10280 & 1.25061 \\
 & 3.0 & 0.44623 & 0.48773 & 0.52117 & -0.10772 & 1.25852 \\
 & 3.5 & 0.46010 & 0.49597 & 0.52468 & -0.11070 & 1.26355 \\
 & 4.0 & 0.47061 & 0.50216 & 0.52732 & -0.11263 & 1.26692 \\ \hline
\multirow{5}{*}{3.5} & 2.0 & 0.43555 & 0.49348 & 0.54101 & -0.09858 & 1.24175 \\
 & 2.5 & 0.46251 & 0.50982 & 0.54803 & -0.10637 & 1.25408 \\
 & 3.0 & 0.48094 & 0.52080 & 0.55271 & -0.11059 & 1.26135 \\
 & 3.5 & 0.49429 & 0.52867 & 0.55606 & -0.11310 & 1.26593 \\
 & 4.0 & 0.50439 & 0.53459 & 0.55857 & -0.11469 & 1.26896 \\ \hline 
\multirow{5}{*}{4.0} & 2.0 & 0.46602 & 0.52199 & 0.56758 & -0.10207 & 1.24511 \\
 & 2.5 & 0.49213 & 0.53769 & 0.57430 & -0.10903 & 1.25672 \\
 & 3.0 & 0.50991 & 0.54823 & 0.57878 & -0.11274 & 1.26350 \\
 & 3.5 & 0.52277 & 0.55577 & 0.58197 & -0.11489 & 1.26772 \\
 & 4.0 & 0.53248 & 0.56144 & 0.58437 & -0.11623 & 1.27050 \\ \hline
\end{tabular}
\end{table}


\begin{figure}[htp!]
\centering{
\includegraphics[height=6cm,width=6cm]{Fig2a.eps}
\includegraphics[height=6cm,width=6cm]{Fig2b.eps}
}
\caption{3D Plots of BSK at $\beta$ = 1.5 (left panel) and at $\eta$ = 3.0 (right panel) for the MKTL distribution.}
\label{bsk}
\end{figure}

\begin{figure}[htp!]
\centering{
\includegraphics[height=6cm,width=6cm]{Fig3a.eps}
\includegraphics[height=6cm,width=6cm]{Fig3b.eps}
}
\caption{3D Plots of MKUR at $\beta$ = 1.5 (left panel) and at $\eta$ = 3.0 (right panel) for the MKTL distribution.}
\label{mk}
\end{figure}


\subsection{Moments and Moment Generating Function}
Suppose that the MKTL distribution applies to the random variable $X$. The ${w^{th}}$ moments of $X$ can be calculated by inserting \eqref{eq1} and \eqref{eq2} in \eqref{eqexp} as follows:
\begin{equation}\label{eqmom}
    \mu _w^/ = \mathop \int_0^1{x^w}f(x;\eta ,\beta )dx={\text{2}}\eta \sum\limits_{i,j = 0}^\infty  {{\vartheta _{i,j}}} \int_0^1 {{x^{w + \eta \beta \left( {i + 1} \right) + \eta j{\text{ - 1}}}}(1 - {x^\eta })} {\left( {2 - {x^\eta }} \right)^{\beta \left( {i + 1} \right) + j - 1}}dx.
\end{equation}
By employing the binomial expansion to the previous equation \eqref{eqmom} as follows:

\begin{equation*}
    \mu _w^/ = \sum\limits_{i,j = 0}^\infty  {\sum\limits_{k = 0}^{\beta \left( {i + 1} \right) + j - 1} {{\varepsilon _{i,j}}\int_0^1 {{x^{w + \eta \left[ {\beta \left( {i + 1} \right) + j + k} \right] - {\text{1}}}}(1 - {x^\eta })} dx} } ,
\end{equation*}

where ${\varepsilon _{i,j}} = {\left( { - 1} \right)^k}\eta {2^{\beta \left( {i + 1} \right) + j - k}}{\vartheta _{i,j}}\left( {\begin{array}{*{20}{c}}
  {\beta \left( {i + 1} \right) + j - 1} \\ 
  k 
\end{array}} \right)$.

Then, the ${w^{th}}$ moments of the MKTL distribution is given by

   \begin{equation}
    \mu _w^/ = \sum\limits_{i,j = 0}^\infty  {\sum\limits_{k = 0}^{\beta \left( {i + 1} \right) + j - 1} {{\varepsilon _{i,j}}\left[ {\frac{1}{{w + \eta \left[ {\beta \left( {i + 1} \right) + j + k} \right]}} - \frac{1}{{w + \eta \left[ {\beta \left( {i + 1} \right) + j + k + 1} \right]}}} \right].} } 
\end{equation}

The ${p^{th}}$ incomplete moments of $X$ can be calculated as below:
\begin{equation*}
    \Xi _{p}(t) =\mathop \int_0^t{x^w}f(x;\eta ,\beta )dx= \sum\limits_{i,j = 0}^\infty  {\sum\limits_{k = 0}^{\beta \left( {i + 1} \right) + j - 1} {{\varepsilon _{i,j}}\int_0^t {{x^{w + \eta \left[ {\beta \left( {i + 1} \right) + j + k} \right] - {\text{1}}}}(1 - {x^\eta })} dx} } .
\end{equation*}
Then,
\begin{equation*}
    \Xi _{p}(t) =\sum\limits_{i,j = 0}^\infty  {\sum\limits_{k = 0}^{\beta \left( {i + 1} \right) + j - 1} {{\varepsilon _{i,j}}\left[ {\frac{{{t^{w + \eta \left[ {\beta \left( {i + 1} \right) + j + k} \right]}}}}{{w + \eta \left[ {\beta \left( {i + 1} \right) + j + k} \right]}} - \frac{{{t^{w + \eta \left[ {\beta \left( {i + 1} \right) + j + k + 1} \right]}}}}{{w + \eta \left[ {\beta \left( {i + 1} \right) + j + k + 1} \right]}}} \right].} } 
\end{equation*}

Table~\ref{m1} show the numerical values of the moments $\mu '_{1}$, $\mu '_{2}$, $\mu '_{3}$ and $\mu '_{4}$ also the numerical values of variance (${\sigma }^{\mathrm{2}}$), standard deviation (${\sigma }$), coefficient of skewness (CS), coefficient of kurtosis (CK) and coefficient of variation (CV) associated with the MKTL distribution.

\begin{table}[htp!]
\begin{adjustwidth}{-2.25in}{0in}
\caption{{Results of $\mu'_1 $, $\mu '_{2}$, $\mu '_{3}$, $\mu '_{4}$, ${\sigma }^{\mathrm{2}}$, ${\sigma }$, CS, CK, and CV associated with the MKTL distribution}.}
\label{m1}
    \centering
\begin{tabular}{ccccccccccc}
\hline
 $\eta$   & $\beta$  & $\mu'_1 $ & $\mu'_2 $ & $\mu'_3 $ & $\mu'_4 $ & ${\sigma }^{\mathrm{2}}$ & ${\sigma }$ & $CS $   & $CK $     & $CV$   \\
\hline
\multirow{5}{*}{0.3} & 0.2 & 0.19490 & 0.13294 & 0.10194 & 0.08254 & 0.09495 & 0.30814 & 1.33334 & 3.22136 & 1.58106 \\
                     & 0.4 & 0.11592 & 0.04934 & 0.02611 & 0.01540 & 0.03590 & 0.18947 & 1.77465 & 5.21677 & 1.63445 \\
                     & 0.5 & 0.09569 & 0.03265 & 0.01436 & 0.00719 & 0.02350 & 0.15330 & 1.87184 & 5.85345 & 1.60197 \\
                     & 0.7 & 0.07248 & 0.01681 & 0.00525 & 0.00192 & 0.01156 & 0.10752 & 1.89869 & 6.34648 & 1.48325 \\
                     & 0.9 & 0.06067 & 0.01033 & 0.00241 & 0.00067 & 0.00665 & 0.08155 & 1.79743 & 6.13874 & 1.34425 \\ \hline
\multirow{5}{*}{0.5} & 0.2 & 0.22959 & 0.15970 & 0.12456 & 0.10234 & 0.10699 & 0.32709 & 1.10789 & 2.63131 & 1.42471 \\
                     & 0.4 & 0.16540 & 0.07697 & 0.04365 & 0.02728 & 0.04961 & 0.22273 & 1.31319 & 3.57015 & 1.34665 \\
                     & 0.5 & 0.14885 & 0.05819 & 0.02840 & 0.01551 & 0.03603 & 0.18982 & 1.31740 & 3.74787 & 1.27524 \\
                     & 0.7 & 0.13015 & 0.03832 & 0.01438 & 0.00615 & 0.02138 & 0.14622 & 1.22450 & 3.71887 & 1.12351 \\
                     & 0.9 & 0.12117 & 0.02899 & 0.00882 & 0.00308 & 0.01431 & 0.11962 & 1.07516 & 3.46499 & 0.98726 \\ \hline
\multirow{5}{*}{0.7} & 0.2 & 0.25511 & 0.17914 & 0.14108 & 0.11691 & 0.11406 & 0.33773 & 0.96538 & 2.32043 & 1.32385 \\
                     & 0.4 & 0.20457 & 0.10024 & 0.05919 & 0.03827 & 0.05840 & 0.24166 & 1.04810 & 2.86142 & 1.18128 \\
                     & 0.5 & 0.19229 & 0.08138 & 0.04219 & 0.02425 & 0.04441 & 0.21074 & 1.01137 & 2.91820 & 1.09595 \\
                     & 0.7 & 0.17958 & 0.06067 & 0.02529 & 0.01183 & 0.02842 & 0.16858 & 0.87336 & 2.82566 & 0.93875 \\
                     & 0.9 & 0.17467 & 0.05057 & 0.01786 & 0.00708 & 0.02006 & 0.14163 & 0.71101 & 2.65726 & 0.81091 \\ \hline
\multirow{5}{*}{0.9} & 0.2 & 0.27589 & 0.19471 & 0.15431 & 0.12861 & 0.11859 & 0.34437 & 0.86079 & 2.12359 & 1.24825 \\
                     & 0.4 & 0.23735 & 0.12052 & 0.07315 & 0.04842 & 0.06419 & 0.25336 & 0.86541 & 2.47444 & 1.06744 \\
                     & 0.5 & 0.22899 & 0.10242 & 0.05534 & 0.03295 & 0.04998 & 0.22356 & 0.80552 & 2.49367 & 0.97632 \\
                     & 0.7 & 0.22183 & 0.08235 & 0.03686 & 0.01831 & 0.03314 & 0.18204 & 0.64472 & 2.41910 & 0.82059 \\
                     & 0.9 & 0.22062 & 0.07258 & 0.02833 & 0.01224 & 0.02391 & 0.15463 & 0.47772 & 2.33034 & 0.70082 \\ \hline
\multirow{5}{*}{1.1} & 0.2 & 0.29371 & 0.20785 & 0.16545 & 0.13849 & 0.12158 & 0.34868 & 0.77791 & 1.98681 & 1.18717 \\
                     & 0.4 & 0.26566 & 0.13859 & 0.08586 & 0.05785 & 0.06802 & 0.26081 & 0.72752 & 2.23783 & 0.98169 \\
                     & 0.5 & 0.26072 & 0.12162 & 0.06780 & 0.04143 & 0.05365 & 0.23162 & 0.65277 & 2.24885 & 0.88842 \\
                     & 0.7 & 0.25832 & 0.10292 & 0.04858 & 0.02524 & 0.03619 & 0.19024 & 0.47889 & 2.21164 & 0.73640 \\
                     & 0.9 & 0.26019 & 0.09403 & 0.03950 & 0.01818 & 0.02633 & 0.16227 & 0.31056 & 2.18880 & 0.62369 \\ \hline
\multirow{5}{*}{1.3} & 0.2 & 0.30950 & 0.21932 & 0.17513 & 0.14707 & 0.12353 & 0.35147 & 0.70910 & 1.88639 & 1.13562 \\
                     & 0.4 & 0.29062 & 0.15496 & 0.09758 & 0.06666 & 0.07050 & 0.26552 & 0.61758 & 2.08382 & 0.91363 \\
                     & 0.5 & 0.28861 & 0.13929 & 0.07958 & 0.04966 & 0.05600 & 0.23664 & 0.53277 & 2.09893 & 0.81992 \\
                     & 0.7 & 0.29020 & 0.12229 & 0.06019 & 0.03240 & 0.03807 & 0.19512 & 0.35087 & 2.10251 & 0.67237 \\
                     & 0.9 & 0.29455 & 0.11453 & 0.05094 & 0.02463 & 0.02777 & 0.16664 & 0.18270 & 2.13399 & 0.56581 \\ \hline
\multirow{5}{*}{1.5} & 0.2 & 0.32376 & 0.22956 & 0.18374 & 0.15470 & 0.12474 & 0.35319 & 0.65020 & 1.81001 & 1.09088 \\
                     & 0.4 & 0.31295 & 0.16997 & 0.10846 & 0.07494 & 0.07203 & 0.26838 & 0.52680 & 1.98007 & 0.85759 \\
                     & 0.5 & 0.31344 & 0.15565 & 0.09076 & 0.05760 & 0.05741 & 0.23960 & 0.43479 & 2.00465 & 0.76444 \\
                     & 0.7 & 0.31834 & 0.14048 & 0.07156 & 0.03965 & 0.03915 & 0.19786 & 0.24788 & 2.04755 & 0.62153 \\
                     & 0.9 & 0.32467 & 0.13395 & 0.06241 & 0.03140 & 0.02854 & 0.16894 & 0.08068 & 2.12406 & 0.52035 \\ \hline
\multirow{5}{*}{1.7} & 0.2 & 0.33684 & 0.23887 & 0.19153 & 0.16160 & 0.12540 & 0.35412 & 0.59866 & 1.75052 & 1.05130 \\
                     & 0.4 & 0.33313 & 0.18384 & 0.11864 & 0.08276 & 0.07287 & 0.26994 & 0.44988 & 1.90899 & 0.81030 \\
                     & 0.5 & 0.33575 & 0.17089 & 0.10137 & 0.06526 & 0.05816 & 0.24116 & 0.35261 & 1.94535 & 0.71826 \\
                     & 0.7 & 0.34340 & 0.15758 & 0.08263 & 0.04691 & 0.03965 & 0.19912 & 0.16260 & 2.02461 & 0.57989 \\
                     & 0.9 & 0.35133 & 0.15228 & 0.07376 & 0.03836 & 0.02885 & 0.16985 & 0.00318 & 2.13888 & 0.48345 \\
                      \hline
\end{tabular}
\end{adjustwidth}
\end{table}


Figure \ref{3DM} shows the 3D plots of mean, variance, CS, and CK for the MKTL distribution.

\begin{figure}[htp!]
\centering{
\includegraphics[height=5cm,width=5cm]{Fig4a.eps}
\includegraphics[height=5cm,width=5cm]{Fig4b.eps}
\includegraphics[height=5cm,width=5cm]{Fig4c.eps}
\includegraphics[height=5cm,width=5cm]{Fig4d.eps}
}
\caption{3D plots of mean, variance, CS, and CK for the MKTL distribution.}
\label{3DM}
\end{figure}


\subsection{Order Statistics}
Suppose that ${X_1},\;{X_2},\; \ldots ,{X_s}$ are $s$ random samples from the MKTL distribution with CDF \eqref{eq7}  and PDF \eqref{eq8}. Let  ${X_{\left( 1 \right)}},\;{X_{\left( 2 \right)}},\; \ldots ,{X_{\left( s \right)}}$ are the corresponding order statistics. The PDF of the $m$th order statistics is computed as below:

\begin{equation}\label{OS1}
    {f_{{X_{(m)}}}}(x) = \frac{{s!}}{{(m - 1)!(s - m)!}}f(x;\beta,\eta){\left[ {F(x;\beta,\eta)} \right]^{m - 1}}{\left[ {1 - F(x;\beta,\eta)} \right]^{s - m}}.
\end{equation}
Inserting \eqref{eq7} and \eqref{eq8} in \eqref{OS1}, we have the PDF of ${X_{\left( m \right)}}$ of order statistics for the MKTL distribution as follows:
\begin{equation}\label{OS2}
   \begin{gathered}
       {f_{{X_{(m)}}}}(x) = \frac{{2}\beta \eta{s!}}{{(m - 1)!(s - m)!}}\frac{{ {x^{\eta {\text{ - 1}}}}(1 - x){\text{\;}}{{(2 - x)}^{\eta  - 1}}{{\left( {1 - {{\left( {1 - x} \right)}^2}} \right)}^{\eta \beta  - \eta }}}}{{{{\left[ {1 - {{\left( {1 - {{\left( {1 - x} \right)}^2}} \right)}^\eta }} \right]}^{\beta  + 1}}}}\\ \hfill \times {\left[ {1 - {e^{ - {{\left[ {{{\left( {1 - {{\left( {1 - x} \right)}^2}} \right)}^{ - \eta }} - 1} \right]}^{ - \beta }}}}} \right]^{m - 1}}{ { {e^{ -(s-m+1) {{\left[ {{{\left( {1 - {{\left( {1 - x} \right)}^2}} \right)}^{ - \eta }} - 1} \right]}^{ - \beta }}}}} }. 
   \end{gathered}
\end{equation}
By Putting $m$ = 1 and $s$ in \eqref{OS2}, we get the smallest order statistics and the largest order statistics for the MKTL distribution as below:
 \begin{equation}
       {f_{{X_{(1)}}}}(x) = \frac{{ {{2}\beta \eta{s}x^{\eta {\text{ - 1}}}}(1 - x){\text{\;}}{{(2 - x)}^{\eta  - 1}}{{\left( {1 - {{\left( {1 - x} \right)}^2}} \right)}^{\eta \beta  - \eta }}}}{{{{\left[ {1 - {{\left( {1 - {{\left( {1 - x} \right)}^2}} \right)}^\eta }} \right]}^{\beta  + 1}}}} { { {e^{ -s {{\left[ {{{\left( {1 - {{\left( {1 - x} \right)}^2}} \right)}^{ - \eta }} - 1} \right]}^{ - \beta }}}}} },
\end{equation}

and
\begin{equation}
   \begin{gathered}
       {f_{{X_{(s)}}}}(x) = \frac{{ {{2}\beta \eta{s}x^{\eta {\text{ - 1}}}}(1 - x){\text{\;}}{{(2 - x)}^{\eta  - 1}}{{\left( {1 - {{\left( {1 - x} \right)}^2}} \right)}^{\eta \beta  - \eta }}}}{{{{\left[ {1 - {{\left( {1 - {{\left( {1 - x} \right)}^2}} \right)}^\eta }} \right]}^{\beta  + 1}}}}\\ \hfill \times {\left[ {1 - {e^{ - {{\left[ {{{\left( {1 - {{\left( {1 - x} \right)}^2}} \right)}^{ - \eta }} - 1} \right]}^{ - \beta }}}}} \right]^{s - 1}}{ { {e^{ - {{\left[ {{{\left( {1 - {{\left( {1 - x} \right)}^2}} \right)}^{ - \eta }} - 1} \right]}^{ - \beta }}}}} }. 
   \end{gathered}
\end{equation}


\section{Estimation Methods}\label{sec4}


\subsection{Method of maximum likelihood}
Maximum likelihood estimation (MLE) see( \cite{fisher1922,fisher1925}), maximizes  the log-likelihood function to estimate $\eta$ and $\beta$, the log-likelihood function is,

\begin{align*}
\begin{split}
l & = n \log(2) + n\log (\eta) + n\log(\beta) +(\eta-1) \sum_{i=1}^n \log(x_i) +\sum_{i=1}^n \log(1-x_i) \\
& \quad +(\eta-1) \sum_{i=1}^n \log(2-x_i)  + (\eta \beta - \eta) \sum_{i=1}^n\log(1-(1-x_i)^2)  \\
& \quad -(\beta + 1)  \sum_{i=1}^n \log\left[ 1-(1-(1-x_i)^2)^\eta \right]  - \sum_{i=1}^n \left[  (1-(1-x_i)^2)^{-\eta} -1 \right]^{-\beta}.
\end{split}
\end{align*}


The partial derivatives of $l$ are,
\begin{equation*}
\begin{split}
\frac{\partial l}{\partial \eta} &= \frac{n}{\eta} + \sum_{i=1}^n \log(x_i) + \sum_{i=1}^n \log(2-x_i) 
+ (\beta - 1) \sum_{i=1}^n\log(1-(1-x_i)^2) 
 \\
&\quad + (\beta + 1) \frac{(1-(1-x_i)^2)^\eta \log(1-(1-x_i)^2)}{1-(1-(1-x_i)^2)^\eta} \\
&\quad - \beta \sum_{i=1}^n \left[(1-(1-x_i)^2)^{-\eta} - 1\right]^{-\beta-1} (1-(1-x_i)^2)^{-\eta} \log(1-(1-x_i)^2),
\end{split}
\end{equation*}
and
\begin{equation*}
\begin{split}
    \frac{\partial l}{\partial \beta } &= \frac{n}{\beta} + \eta \sum_{i=1}^n\log(1-(1-x_i)^2) - \sum_{i=1}^n \log\left[ 1-(1-(1-x_i)^2)^\eta \right] \\ &+ \sum_{i=1}^n \left[(1-(1-x_i)^2)^{-\eta} - 1\right]^{-\beta} \log\left[(1-(1-x_i)^2)^{-\eta} - 1\right].
    \end{split}
\end{equation*}

To estimate  $\eta$ and $\beta$  it is needed to solve the two simultaneous equations $ \frac{\partial l}{\partial \eta} =0$ and $ \frac{\partial l}{\partial \beta} =0$  and that require numerical techniques and using R software.
\subsection{Method of Anderson-Darling}
It was introduced by \cite{ade}, to estimate $\eta$ and $\beta$ we  minimize its function which is 
\begin{equation*}
A(\eta,\beta) =-n-\frac{1}{n}\sum_{i=1}^{n}(2i-1)\left[\log F(x_{i})+\log S(x_{n-i-1})\right].
\end{equation*} 

The partial derivatives of $A(\eta , \beta) $ are,
	
	\begin{equation*}
		\frac{\partial A(\eta,\beta)}{\partial \eta}   = - \frac{1}{n} \sum_{i=1}^{n} (2i-1) \left[ \frac{F_{\eta_i}}{F_i} - \frac{F_{\eta_{n+i-1}}}{1- F_{n+i-1}} \right],
	\end{equation*}
	
 and
	\begin{equation*}
		\frac{\partial A(\eta,\beta)}{\partial \beta}   = - \frac{1}{n} \sum_{i=1}^{n} (2i-1) \left[ \frac{F_{\beta_i}}{F_{i}} - \frac{F_{\beta_{n+i-1}}}{1- F_{n+i-1}} \right],
	\end{equation*}
where

\begin{equation}\label{F}
	F_i = F(x_{i};\eta,  \beta),
\end{equation}

\begin{equation}\label{Feta}
    F_{\eta_i} = \frac{\beta \left(1 - {{\left(1 - x \right)}^2} \right)^{-\eta} \log\left(1 - {{\left(1 - x \right)}^2} \right) }{\left[ \left(1 - {{\left(1 - x \right)}^2} \right)^{-\eta} - 1 \right]^{\beta+1}} e^{-\left[ \left(1 - {{\left(1 - x \right)}^2} \right)^{-\eta} - 1 \right]^{-\beta}}
\end{equation}


and
\begin{equation}\label{Fbeta}
F_{\beta_i} = - \frac{ \log\left[ \left(1 - {{\left(1 - x \right)}^2} \right)^{-\eta} - 1 \right]}{\left[ \left(1 - {{\left(1 - x \right)}^2} \right)^{-\eta} - 1 \right]^{\beta}}    e^{-\left[ \left(1 - {{\left(1 - x \right)}^2} \right)^{-\eta} - 1 \right]^{-\beta}}
\end{equation} 


\subsection{Method of Cram\'er\_von\_Mises}
This method minimizing its function, see \cite{cramerv}
\begin{equation*}
C(x_{i})=\frac{1}{12n}+\sum_{i=1}^{n}\left[ F(x_{i})-\frac{2i-1}{2n}\right]^2
\end{equation*}
Finding partial derivative with respect to $\eta$ and $\beta$, using equations \eqref{F}, \eqref{Feta} and \eqref{Fbeta},
\begin{equation*}
    \frac{\partial C(x_{i})}{\partial \eta} =   2  \sum_{i=1}^{n} F_{\eta_i} \left[F_i-\frac{2i-1}{2n}\right]
\end{equation*}

\begin{equation*}
    \frac{\partial C(x_{i})}{\partial \beta} =   2 \sum_{i=1}^{n} F_{\beta_i}  \left[F_i-\frac{2i-1}{2n}\right],
\end{equation*}
then solving the two simultaneous equations $ \frac{\partial C(x_{i})}{\partial \eta} =0$ and $ \frac{\partial C(x_{i})}{\partial \beta} = 0 $ this requires numerical techniques and using R software


\subsection{Method of maximum product of spacings}
It minizes the MPS function to estimate $\eta$ and $\beta$, for more about MPS see \cite{mps},
$$\delta\left(x_{i} \right) =\frac{1}{n+1}\sum_{i=1}^{n+1}\log \varLambda_{i}(x_{i}),$$
where $\varLambda_{i}(x_{i})=F(x_{i})-F(x_{i-1})$, $F(x_{0})=0$ and $F(x_{n+1})=1$, using equations \eqref{F}, \eqref{Feta} and \eqref{Fbeta},  the partial derivatives with respect to the parameters $\eta$and $\beta$ are,
\begin{equation*}
     \frac{\partial \delta\left(x_{i} \right) }{\partial \eta} = \frac{1}{n+1}\sum_{i=1}^{n+1}\frac{F_{\eta_i} - F_{\eta_{i-1}} }{F_i - F_{i-1}} 
\end{equation*}

\begin{equation*}
     \frac{\partial \delta\left(x_{i} \right) }{\partial \beta} = \frac{1}{n+1}\sum_{i=1}^{n+1}\frac{F_{\beta_i} - F_{\beta_{i-1}} }{F_i - F_{i-1}}, 
\end{equation*}
by solving the equations $  \frac{\partial \delta\left(x_{i} \right) }{\partial \eta}=0$ and    $\frac{\partial \delta\left(x_{i} \right) }{\partial \beta} = 0 $  we get the estimates of  $\eta$ and $\beta$, that requires using R software.


\subsection{Methods of least squares}
By minimizing its function see \cite{lse}, its function is
\begin{equation*}
V(x_{i})=\sum_{i=1}^{n}\left[F(x_{i})-\frac{i}{n+1}\right]^2,
\end{equation*} 
using  the equations \eqref{F}, \eqref{Feta} and \eqref{Fbeta},  the partial derivatives with respect to the parameters $\eta$and $\beta$ are,
\begin{equation*}
     \frac{\partial V(x_{i}) }{\partial \eta} = 2 \sum_{i=1}^{n} F_{\eta_i}\left[F_i-\frac{i}{n+1}\right]
\end{equation*}

\begin{equation*}
     \frac{\partial V(x_{i}) }{\partial \beta} =  2 \sum_{i=1}^{n} F_{\beta_i}\left[F_i-\frac{i}{n+1}\right]
\end{equation*}
by solving the two simultaneous equations $  \frac{\partial V(x_{i}) }{\partial \eta}=0$ and $ \frac{\partial V(x_{i}) }{\partial \beta}$ we get the estimates of  $\eta$ and $\beta$, which needs numerical techniques and using R software.
\subsection{Methods of right\_tail Anderson\_Darling}
RADE was provided by \cite{ade}, to estimate $\eta$ and $\beta$ we   minimize its function which is 

\begin{equation*}
R(x_{i})=\frac{n}{2}-2\sum_{i=1}^{n}F(x_{i})-\frac{1}{n}\sum_{i=1}^{n}(2i-1)\log S(x{i}),
\end{equation*}
to find the partial derivative we use using equations \eqref{F}, \eqref{Feta}and \eqref{Fbeta}.
\begin{equation*}
    \frac{\partial R(x_{i})}{\partial \eta} = -2\sum_{i=1}^{n} F_{\eta_i} + \frac{1}{n}\sum_{i=1}^{n}(2i-1) \frac{F_{\eta_i}}{1-F_i}
\end{equation*}

\begin{equation*}
    \frac{\partial R(x_{i})}{\partial \beta} = -2\sum_{i=1}^{n} F_{\beta_i} + \frac{1}{n}\sum_{i=1}^{n}(2i-1) \frac{F_{\beta_i}}{1-F_i}.
\end{equation*}
by solving the two simultaneous equations $\frac{\partial R(x_{i})}{\partial \eta} =0$ and $\frac{\partial R(x_{i})}{\partial \beta} =0$ no closed form here and numerical methods are applied depending on R software.

\subsection{Methods of weighted least squares}
WLSE (see \cite{lse}) minimizes its function which is:
\begin{equation*}
W(x_{i})=\sum_{i=1}^{n}\frac{(n+1)^2(n+2)}{i(n-i+1)}\left[F(x_{i})-\frac{i}{n+1}\right]^2.
\end{equation*} 

using equations \eqref{F}, \eqref{Feta} and \eqref{Fbeta},  the partial derivatives using $\eta$ and $\beta$ are,
\begin{equation*}
     \frac{\partial W(x_{i}) }{\partial \eta} = 2 \sum_{i=1}^{n} \frac{(n+1)^2(n+2) F_{\eta_i}}{i(n-i+1)} \left[F_i-\frac{i}{n+1}\right]
\end{equation*}

\begin{equation*}
     \frac{\partial W(x_{i}) }{\partial \beta} =  2 \sum_{i=1}^{n} \frac{(n+1)^2(n+2) F_{\beta_i} }{i(n-i+1)} \left[F_i-\frac{i}{n+1}\right]
\end{equation*}
by solving the two simultaneous equations $  \frac{\partial W(x_{i}) }{\partial \eta}=0$ and $ \frac{\partial W(x_{i}) }{\partial \beta}=0$ we  estimate   $\eta$ and $\beta$, numerical methods are applied depending on R software.


\subsection{Methods of left tail Anderson Darling}
LADE (see \cite{lade}) minimizes its function which is,
\begin{equation*}
L(x_{i})=-\frac{3}{2}n+2\sum_{i=1}^{n}F(x_{i})-\frac{1}{n}\sum_{i=1}^{n}(2i-1)\log F(x_{i}).
\end{equation*}
with help of equations \eqref{F}, \eqref{Feta} and \eqref{Fbeta},  differentiating with respect to the parameters $\eta$and $\beta$,
\begin{equation*}
     \frac{\partial L(x_{i}) }{\partial \eta} = 2\sum_{i=1}^{n}F_{\eta_i}-\frac{1}{n}\sum_{i=1}^{n}(2i-1)\frac{F_{\eta_i}} {F_i}.
\end{equation*}

\begin{equation*}
     \frac{\partial L(x_{i}) }{\partial \beta} = 2\sum_{i=1}^{n}F_{\beta_i}-\frac{1}{n}\sum_{i=1}^{n}(2i-1)\frac{F_{\beta_i}} {F_i},
\end{equation*}
by solving the two simultaneous equations $  \frac{\partial L(x_{i}) }{\partial \eta}=0$ and $ \frac{\partial L(x_{i}) }{\partial \beta}=0$ we  estimate  $\eta$ and $\beta$, numerical methods are applied depending on R software.


\subsection{minimum spacing absolute-log distance}
MSALD  minimizes its function
\begin{align*}
\varUpsilon\left(x_{i} \right)=\sum_{i=1}^{n+1}|\log \varLambda_i-\log\frac{1}{n+1}|.
\end{align*}
where $\varLambda_i = F(x_i) - F(x_{i-1})$
Same steps done before to estimate $\eta$and $\beta$ numerical methods are applied depending on R software.


\subsection{Anderson Darling left tail second order}
ADLTS (see \cite{adlts})minimizes its function,
\begin{equation*}
LTS(x_i)=2\sum_{i=1}^{n}\log F(x_{i})+\frac{1}{n}\sum_{i=1}^{n}\frac{(2i-1)}{F(x_{i})}.
\end{equation*}

by differentiating using the parameters $\eta$ and $\beta$ ,
\begin{equation*}
     \frac{\partial LTS(x_{i}) }{\partial \eta} = 2\sum_{i=1}^{n}\frac{F_{\eta_i}}{F_i}-\frac{1}{n}\sum_{i=1}^{n}\frac{(2i-1) F_{\eta_i}}{F_i^2}
\end{equation*}

\begin{equation*}
     \frac{\partial LTS(x_{i}) }{\partial \beta} = 2\sum_{i=1}^{n}\frac{F_{\beta_i}}{F_i}-\frac{1}{n}\sum_{i=1}^{n}\frac{(2i-1) F_{\beta_i}}{F_i^2},
\end{equation*}
by solving the two simultaneous equations $  \frac{\partial LTS(x_{i}) }{\partial \eta}=0$ and $ \frac{\partial LTS(x_{i}) }{\partial \beta}$ we  estimate $\eta$ and $\beta$, numerical methods are applied depending on R software.

\subsection{Percentile Estimation}
The percentile estimation (PE) provided  by \cite{pe1},\cite{pe2} to utilize on Weibull distribution and subsequently employed for alternative distributions, its function
\begin{eqnarray*}
    PE(x_i) = \sum_{i=1}^n \left[x_i - Q(\eta, \beta)    \right]^2
\end{eqnarray*}
to estimate  $\eta$, and $\beta$ we need to minimize $PE(x_i)$ and repeating  the procedures carried out on previous estimation methods.


\subsection{minimum spacing square-log distance}
MSSL minimizes its function which is,
\begin{align*}
\delta_{\left(x_{i} \right)}&=\sum_{i=1}^{n+1}\left(\log \left(\varLambda_{i}(x_{i})\right)-\log \frac{1}{n+1}\right)^2,
\end{align*}
where $\varLambda_i = F(x_i) - F(x_{i-1})$
repeating  the procedures carried out on previous estimation methods.

\section{Simulation}\label{sec5}
In simulation scenarios, numerical techniques are employed to compute estimates for $\eta$ and $\beta$, utilizing the R software to assess the average and mean square error (MSE) of these parameters. The estimation methods  in Section \ref{sec6} are employed for this purpose. To accomplish this, random samples of different sizes (n = 30, 150, 300, 500, 800) are drawn from the $MKTL$ distribution, with each size replicated 1000 times. The initial values for $\eta$ and $\beta$ are set as follows:

\begin{table}[ht]
    \centering
    \caption{Initial values of the parameters $\eta$ and $\beta$}
    \begin{tabular}{|c|c|c|c|c|c|c|c|} \hline
      Table   & \ref{simtab1} & \ref{simtab2} & \ref{simtab3} & \ref{simtab4} & \ref{simtab5} & \ref{simtab6} & \ref{simtab7} \\ \hline
       $\eta$  & 0.4 & 0.4 & 0.9 & 0.9 & 0.9 & 1.4  & 1.9 \\ \hline
      $\beta$   & 0.4 & 0.9 & 0.4 & 0.9 & 1.4 & 0.9 & 1.4\\ \hline
    \end{tabular}
    \label{tab:my_label}
\end{table}
The MSE plots in figures\ref{simgraph1},\ref{simgraph2} and \ref{simgraph3} associated with the twelve estimation approaches outlined in Table \ref{simtab1} are given to illustrate their performance characteristics. Moreover, Table \ref{ranks} displays the summation  and overall ranks for MSE values across all tables, enabling a comparative analysis of the different estimation methodologies. Upon examination of the tables, graphs, and ranks, the following observations emerge:

\begin{itemize}
    \item The MSE demonstrates a declining pattern with the increase in the variable $n$ across all estimation techniques.
    \item Figures \ref{simgraph1}, \ref{simgraph2}, and \ref{simgraph3} corroborate the MSE trends observed in Table \ref{simtab1}, a pattern consistent across all tables.
    \item As $n$ grows, the mean estimations for the parameters ($\eta$, $\beta$) tends to converge towards their initial parameter values.
    \item The overall ranks displayed in Table \ref{ranks} indicate that Maximum Likelihood Estimation (MLE) emerges as the superior method for parameter estimation.
\end{itemize}


\begin{landscape}
\begin{table}[ht]

\small
\caption{Simulation results at $\eta = 0.4$ and $\beta = 0.4$.}
\label{simtab1}

\begin{tabular}{|cl|ll|ll|ll|ll|ll|}
\hline
\multicolumn{2}{|c|}{n} & \multicolumn{2}{c|}{30} & \multicolumn{2}{c|}{150} & \multicolumn{2}{c|}{300} & \multicolumn{2}{c|}{500} & \multicolumn{2}{c|}{800} \\ \hline
\multicolumn{2}{|c|}{Estimate} & \multicolumn{1}{l|}{Mean} & MSE & \multicolumn{1}{l|}{Mean} & MSE & \multicolumn{1}{l|}{Mean} & MSE & \multicolumn{1}{l|}{Mean} & MSE & \multicolumn{1}{l|}{Mean} & MSE \\ \hline
\multicolumn{1}{|c|}{\multirow{2}{*}{MLE}} & $\eta$ & \multicolumn{1}{l|}{0.41409} & 0.00926 & \multicolumn{1}{l|}{0.40639} & 0.00172 & \multicolumn{1}{l|}{0.40917} & 0.00087 & \multicolumn{1}{l|}{0.40714} & 0.00049 & \multicolumn{1}{l|}{0.40683} & 0.00034 \\ \cline{2-12} 
\multicolumn{1}{|c|}{} & $\beta$ & \multicolumn{1}{l|}{0.42741} & 0.00564 & \multicolumn{1}{l|}{0.40729} & 0.00073 & \multicolumn{1}{l|}{0.40485} & 0.00035 & \multicolumn{1}{l|}{0.40260} & 0.00019 & \multicolumn{1}{l|}{0.40345} & 0.00011 \\ \hline
\multicolumn{1}{|c|}{\multirow{2}{*}{ADE}} & $\eta$ & \multicolumn{1}{l|}{0.41762} & 0.01391 & \multicolumn{1}{l|}{0.40481} & 0.00249 & \multicolumn{1}{l|}{0.40576} & 0.00113 & \multicolumn{1}{l|}{0.40307} & 0.00070 & \multicolumn{1}{l|}{0.40300} & 0.00041 \\ \cline{2-12} 
\multicolumn{1}{|c|}{} & $\beta$ & \multicolumn{1}{l|}{0.41363} & 0.00582 & \multicolumn{1}{l|}{0.40326} & 0.00089 & \multicolumn{1}{l|}{0.40246} & 0.00044 & \multicolumn{1}{l|}{0.40071} & 0.00026 & \multicolumn{1}{l|}{0.40164} & 0.00015 \\ \hline
\multicolumn{1}{|c|}{\multirow{2}{*}{CME}} & $\eta$ & \multicolumn{1}{l|}{0.41524} & 0.01776 & \multicolumn{1}{l|}{0.40451} & 0.00322 & \multicolumn{1}{l|}{0.40513} & 0.00141 & \multicolumn{1}{l|}{0.40245} & 0.00093 & \multicolumn{1}{l|}{0.40264} & 0.00053 \\ \cline{2-12} 
\multicolumn{1}{|c|}{} & $\beta$ & \multicolumn{1}{l|}{0.43669} & 0.01197 & \multicolumn{1}{l|}{0.40646} & 0.00137 & \multicolumn{1}{l|}{0.40357} & 0.00064 & \multicolumn{1}{l|}{0.40114} & 0.00039 & \multicolumn{1}{l|}{0.40135} & 0.00021 \\ \hline
\multicolumn{1}{|c|}{\multirow{2}{*}{MPS}} & $\eta$ & \multicolumn{1}{l|}{0.40681} & 0.00990 & \multicolumn{1}{l|}{0.40393} & 0.00173 & \multicolumn{1}{l|}{0.40776} & 0.00085 & \multicolumn{1}{l|}{0.40617} & 0.00049 & \multicolumn{1}{l|}{0.40625} & 0.00033 \\ \cline{2-12} 
\multicolumn{1}{|c|}{} & $\beta$ & \multicolumn{1}{l|}{0.47101} & 0.01183 & \multicolumn{1}{l|}{0.41784} & 0.00105 & \multicolumn{1}{l|}{0.41079} & 0.00047 & \multicolumn{1}{l|}{0.40653} & 0.00024 & \multicolumn{1}{l|}{0.40604} & 0.00014 \\ \hline
\multicolumn{1}{|c|}{\multirow{2}{*}{LSE}} & $\eta$ & \multicolumn{1}{l|}{0.41524} & 0.01776 & \multicolumn{1}{l|}{0.40451} & 0.00322 & \multicolumn{1}{l|}{0.40513} & 0.00141 & \multicolumn{1}{l|}{0.40245} & 0.00093 & \multicolumn{1}{l|}{0.40264} & 0.00053 \\ \cline{2-12} 
\multicolumn{1}{|c|}{} & $\beta$ & \multicolumn{1}{l|}{0.43669} & 0.01197 & \multicolumn{1}{l|}{0.40646} & 0.00137 & \multicolumn{1}{l|}{0.40357} & 0.00064 & \multicolumn{1}{l|}{0.40114} & 0.00039 & \multicolumn{1}{l|}{0.40135} & 0.00021 \\ \hline
\multicolumn{1}{|c|}{\multirow{2}{*}{RADE}} & $\eta$ & \multicolumn{1}{l|}{0.42229} & 0.01679 & \multicolumn{1}{l|}{0.40571} & 0.00294 & \multicolumn{1}{l|}{0.40571} & 0.00129 & \multicolumn{1}{l|}{0.40282} & 0.00083 & \multicolumn{1}{l|}{0.40271} & 0.00048 \\ \cline{2-12} 
\multicolumn{1}{|c|}{} & $\beta$ & \multicolumn{1}{l|}{0.41759} & 0.00582 & \multicolumn{1}{l|}{0.40364} & 0.00082 & \multicolumn{1}{l|}{0.40207} & 0.00040 & \multicolumn{1}{l|}{0.40012} & 0.00023 & \multicolumn{1}{l|}{0.40123} & 0.00012 \\ \hline
\multicolumn{1}{|c|}{\multirow{2}{*}{WLSE}} & $\eta$ & \multicolumn{1}{l|}{0.41524} & 0.01776 & \multicolumn{1}{l|}{0.40451} & 0.00322 & \multicolumn{1}{l|}{0.40513} & 0.00141 & \multicolumn{1}{l|}{0.40245} & 0.00093 & \multicolumn{1}{l|}{0.40264} & 0.00053 \\ \cline{2-12} 
\multicolumn{1}{|c|}{} & $\beta$ & \multicolumn{1}{l|}{0.43669} & 0.01197 & \multicolumn{1}{l|}{0.40646} & 0.00137 & \multicolumn{1}{l|}{0.40357} & 0.00064 & \multicolumn{1}{l|}{0.40114} & 0.00039 & \multicolumn{1}{l|}{0.40135} & 0.00021 \\ \hline
\multicolumn{1}{|c|}{\multirow{2}{*}{LADE}} & $\eta$ & \multicolumn{1}{l|}{0.41158} & 0.01810 & \multicolumn{1}{l|}{0.40363} & 0.00327 & \multicolumn{1}{l|}{0.40476} & 0.00145 & \multicolumn{1}{l|}{0.40210} & 0.00098 & \multicolumn{1}{l|}{0.40257} & 0.00054 \\ \cline{2-12} 
\multicolumn{1}{|c|}{} & $\beta$ & \multicolumn{1}{l|}{0.43566} & 0.01596 & \multicolumn{1}{l|}{0.40729} & 0.00185 & \multicolumn{1}{l|}{0.40516} & 0.00089 & \multicolumn{1}{l|}{0.40327} & 0.00061 & \multicolumn{1}{l|}{0.40295} & 0.00032 \\ \hline
\multicolumn{1}{|c|}{\multirow{2}{*}{MSALD}} & $\eta$ & \multicolumn{1}{l|}{0.41851} & 0.01787 & \multicolumn{1}{l|}{0.40516} & 0.00294 & \multicolumn{1}{l|}{0.40462} & 0.00128 & \multicolumn{1}{l|}{0.40229} & 0.00067 & \multicolumn{1}{l|}{0.40240} & 0.00052 \\ \cline{2-12} 
\multicolumn{1}{|c|}{} & $\beta$ & \multicolumn{1}{l|}{0.42011} & 0.01055 & \multicolumn{1}{l|}{0.40279} & 0.00110 & \multicolumn{1}{l|}{0.40106} & 0.00053 & \multicolumn{1}{l|}{0.40024} & 0.00027 & \multicolumn{1}{l|}{0.40093} & 0.00017 \\ \hline
\multicolumn{1}{|c|}{\multirow{2}{*}{ADLTS}} & $\eta$ & \multicolumn{1}{l|}{0.41762} & 0.01391 & \multicolumn{1}{l|}{0.40481} & 0.00249 & \multicolumn{1}{l|}{0.40576} & 0.00113 & \multicolumn{1}{l|}{0.40307} & 0.00070 & \multicolumn{1}{l|}{0.40300} & 0.00041 \\ \cline{2-12} 
\multicolumn{1}{|c|}{} & $\beta$ & \multicolumn{1}{l|}{0.41363} & 0.00582 & \multicolumn{1}{l|}{0.40326} & 0.00089 & \multicolumn{1}{l|}{0.40246} & 0.00044 & \multicolumn{1}{l|}{0.40071} & 0.00026 & \multicolumn{1}{l|}{0.40164} & 0.00015 \\ \hline
\multicolumn{1}{|c|}{\multirow{2}{*}{PE}} & $\eta$ & \multicolumn{1}{l|}{0.41762} & 0.01391 & \multicolumn{1}{l|}{0.40481} & 0.00249 & \multicolumn{1}{l|}{0.40576} & 0.00113 & \multicolumn{1}{l|}{0.40307} & 0.00070 & \multicolumn{1}{l|}{0.40300} & 0.00041 \\ \cline{2-12} 
\multicolumn{1}{|c|}{} & $\beta$ & \multicolumn{1}{l|}{0.41363} & 0.00582 & \multicolumn{1}{l|}{0.40326} & 0.00089 & \multicolumn{1}{l|}{0.40246} & 0.00044 & \multicolumn{1}{l|}{0.40071} & 0.00026 & \multicolumn{1}{l|}{0.40164} & 0.00015 \\ \hline
\multicolumn{1}{|c|}{\multirow{2}{*}{MSSL}} & $\eta$ & \multicolumn{1}{l|}{0.40783} & 0.01503 & \multicolumn{1}{l|}{0.40134} & 0.00243 & \multicolumn{1}{l|}{0.40504} & 0.00113 & \multicolumn{1}{l|}{0.40382} & 0.00056 & \multicolumn{1}{l|}{0.40257} & 0.00044 \\ \cline{2-12} 
\multicolumn{1}{|c|}{} & $\beta$ & \multicolumn{1}{l|}{0.44418} & 0.01035 & \multicolumn{1}{l|}{0.40744} & 0.00109 & \multicolumn{1}{l|}{0.40507} & 0.00052 & \multicolumn{1}{l|}{0.40129} & 0.00024 & \multicolumn{1}{l|}{0.40247} & 0.00016 \\ \hline
\end{tabular}%

\end{table}
\end{landscape}


\begin{landscape}
\begin{table}[ht]
\small
\caption{Simulation results at $\eta = 0.4$ and $\beta = 0.9$.}
\label{simtab2}

\begin{tabular}{|cl|ll|ll|ll|ll|ll|}
\hline
\multicolumn{2}{|c|}{n} & \multicolumn{2}{c|}{30} & \multicolumn{2}{c|}{150} & \multicolumn{2}{c|}{300} & \multicolumn{2}{c|}{500} & \multicolumn{2}{c|}{800} \\ \hline
\multicolumn{2}{|c|}{Estimate} & \multicolumn{1}{l|}{Mean} & MSE & \multicolumn{1}{l|}{Mean} & MSE & \multicolumn{1}{l|}{Mean} & MSE & \multicolumn{1}{l|}{Mean} & MSE & \multicolumn{1}{l|}{Mean} & MSE \\ \hline
\multicolumn{1}{|c|}{\multirow{2}{*}{MLE}} & $\eta$ & \multicolumn{1}{l|}{0.40196} & 0.00326 & \multicolumn{1}{l|}{0.40003} & 0.00066 & \multicolumn{1}{l|}{0.39916} & 0.00030 & \multicolumn{1}{l|}{0.40085} & 0.00018 & \multicolumn{1}{l|}{0.39996} & 0.00011 \\ \cline{2-12} 
\multicolumn{1}{|c|}{} & $\beta$ & \multicolumn{1}{l|}{0.87491} & 0.00649 & \multicolumn{1}{l|}{0.90398} & 0.00216 & \multicolumn{1}{l|}{0.90560} & 0.00137 & \multicolumn{1}{l|}{0.90374} & 0.00092 & \multicolumn{1}{l|}{0.90216} & 0.00056 \\ \hline
\multicolumn{1}{|c|}{\multirow{2}{*}{ADE}} & $\eta$ & \multicolumn{1}{l|}{0.40435} & 0.00369 & \multicolumn{1}{l|}{0.40039} & 0.00073 & \multicolumn{1}{l|}{0.39922} & 0.00034 & \multicolumn{1}{l|}{0.40084} & 0.00021 & \multicolumn{1}{l|}{0.39996} & 0.00013 \\ \cline{2-12} 
\multicolumn{1}{|c|}{} & $\beta$ & \multicolumn{1}{l|}{0.84906} & 0.01036 & \multicolumn{1}{l|}{0.89488} & 0.00276 & \multicolumn{1}{l|}{0.90108} & 0.00160 & \multicolumn{1}{l|}{0.90076} & 0.00111 & \multicolumn{1}{l|}{0.90012} & 0.00069 \\ \hline
\multicolumn{1}{|c|}{\multirow{2}{*}{CME}} & $\eta$ & \multicolumn{1}{l|}{0.40318} & 0.00413 & \multicolumn{1}{l|}{0.40007} & 0.00081 & \multicolumn{1}{l|}{0.39897} & 0.00039 & \multicolumn{1}{l|}{0.40068} & 0.00023 & \multicolumn{1}{l|}{0.39988} & 0.00014 \\ \cline{2-12} 
\multicolumn{1}{|c|}{} & $\beta$ & \multicolumn{1}{l|}{0.84431} & 0.01151 & \multicolumn{1}{l|}{0.89406} & 0.00338 & \multicolumn{1}{l|}{0.90152} & 0.00193 & \multicolumn{1}{l|}{0.90186} & 0.00145 & \multicolumn{1}{l|}{0.90079} & 0.00090 \\ \hline
\multicolumn{1}{|c|}{\multirow{2}{*}{MPS}} & $\eta$ & \multicolumn{1}{l|}{0.39870} & 0.00336 & \multicolumn{1}{l|}{0.39928} & 0.00066 & \multicolumn{1}{l|}{0.39877} & 0.00030 & \multicolumn{1}{l|}{0.40062} & 0.00018 & \multicolumn{1}{l|}{0.39982} & 0.00011 \\ \cline{2-12} 
\multicolumn{1}{|c|}{} & $\beta$ & \multicolumn{1}{l|}{0.90381} & 0.00419 & \multicolumn{1}{l|}{0.92052} & 0.00233 & \multicolumn{1}{l|}{0.91746} & 0.00161 & \multicolumn{1}{l|}{0.91230} & 0.00108 & \multicolumn{1}{l|}{0.90795} & 0.00063 \\ \hline
\multicolumn{1}{|c|}{\multirow{2}{*}{LSE}} & $\eta$ & \multicolumn{1}{l|}{0.40318} & 0.00413 & \multicolumn{1}{l|}{0.40007} & 0.00081 & \multicolumn{1}{l|}{0.39897} & 0.00039 & \multicolumn{1}{l|}{0.40068} & 0.00023 & \multicolumn{1}{l|}{0.39988} & 0.00014 \\ \cline{2-12} 
\multicolumn{1}{|c|}{} & $\beta$ & \multicolumn{1}{l|}{0.84431} & 0.01151 & \multicolumn{1}{l|}{0.89406} & 0.00338 & \multicolumn{1}{l|}{0.90152} & 0.00193 & \multicolumn{1}{l|}{0.90186} & 0.00145 & \multicolumn{1}{l|}{0.90079} & 0.00090 \\ \hline
\multicolumn{1}{|c|}{\multirow{2}{*}{RADE}} & $\eta$ & \multicolumn{1}{l|}{0.40578} & 0.00397 & \multicolumn{1}{l|}{0.40061} & 0.00077 & \multicolumn{1}{l|}{0.39928} & 0.00037 & \multicolumn{1}{l|}{0.40088} & 0.00022 & \multicolumn{1}{l|}{0.39998} & 0.00013 \\ \cline{2-12} 
\multicolumn{1}{|c|}{} & $\beta$ & \multicolumn{1}{l|}{0.85271} & 0.00928 & \multicolumn{1}{l|}{0.89549} & 0.00270 & \multicolumn{1}{l|}{0.90130} & 0.00172 & \multicolumn{1}{l|}{0.90064} & 0.00116 & \multicolumn{1}{l|}{0.90026} & 0.00074 \\ \hline
\multicolumn{1}{|c|}{\multirow{2}{*}{WLSE}} & $\eta$ & \multicolumn{1}{l|}{0.40318} & 0.00413 & \multicolumn{1}{l|}{0.40007} & 0.00081 & \multicolumn{1}{l|}{0.39897} & 0.00039 & \multicolumn{1}{l|}{0.40068} & 0.00023 & \multicolumn{1}{l|}{0.39988} & 0.00014 \\ \cline{2-12} 
\multicolumn{1}{|c|}{} & $\beta$ & \multicolumn{1}{l|}{0.84431} & 0.01151 & \multicolumn{1}{l|}{0.89406} & 0.00338 & \multicolumn{1}{l|}{0.90152} & 0.00193 & \multicolumn{1}{l|}{0.90186} & 0.00145 & \multicolumn{1}{l|}{0.90079} & 0.00090 \\ \hline
\multicolumn{1}{|c|}{\multirow{2}{*}{LADE}} & $\eta$ & \multicolumn{1}{l|}{0.40243} & 0.00435 & \multicolumn{1}{l|}{0.39980} & 0.00086 & \multicolumn{1}{l|}{0.39880} & 0.00042 & \multicolumn{1}{l|}{0.40059} & 0.00025 & \multicolumn{1}{l|}{0.39980} & 0.00015 \\ \cline{2-12} 
\multicolumn{1}{|c|}{} & $\beta$ & \multicolumn{1}{l|}{0.82711} & 0.01613 & \multicolumn{1}{l|}{0.88830} & 0.00396 & \multicolumn{1}{l|}{0.90022} & 0.00227 & \multicolumn{1}{l|}{0.90122} & 0.00162 & \multicolumn{1}{l|}{0.90115} & 0.00106 \\ \hline
\multicolumn{1}{|c|}{\multirow{2}{*}{MSALD}} & $\eta$ & \multicolumn{1}{l|}{0.40761} & 0.00601 & \multicolumn{1}{l|}{0.40047} & 0.00097 & \multicolumn{1}{l|}{0.39880} & 0.00042 & \multicolumn{1}{l|}{0.40105} & 0.00026 & \multicolumn{1}{l|}{0.39975} & 0.00016 \\ \cline{2-12} 
\multicolumn{1}{|c|}{} & $\beta$ & \multicolumn{1}{l|}{0.84038} & 0.01403 & \multicolumn{1}{l|}{0.89110} & 0.00347 & \multicolumn{1}{l|}{0.89846} & 0.00196 & \multicolumn{1}{l|}{0.89837} & 0.00129 & \multicolumn{1}{l|}{0.89887} & 0.00079 \\ \hline
\multicolumn{1}{|c|}{\multirow{2}{*}{ADLTS}} & $\eta$ & \multicolumn{1}{l|}{0.40435} & 0.00369 & \multicolumn{1}{l|}{0.40039} & 0.00073 & \multicolumn{1}{l|}{0.39922} & 0.00034 & \multicolumn{1}{l|}{0.40084} & 0.00021 & \multicolumn{1}{l|}{0.39996} & 0.00013 \\ \cline{2-12} 
\multicolumn{1}{|c|}{} & $\beta$ & \multicolumn{1}{l|}{0.84906} & 0.01036 & \multicolumn{1}{l|}{0.89488} & 0.00276 & \multicolumn{1}{l|}{0.90108} & 0.00160 & \multicolumn{1}{l|}{0.90076} & 0.00111 & \multicolumn{1}{l|}{0.90012} & 0.00069 \\ \hline
\multicolumn{1}{|c|}{\multirow{2}{*}{PE}} & $\eta$ & \multicolumn{1}{l|}{0.40435} & 0.00369 & \multicolumn{1}{l|}{0.40039} & 0.00073 & \multicolumn{1}{l|}{0.39922} & 0.00034 & \multicolumn{1}{l|}{0.40084} & 0.00021 & \multicolumn{1}{l|}{0.39996} & 0.00013 \\ \cline{2-12} 
\multicolumn{1}{|c|}{} & $\beta$ & \multicolumn{1}{l|}{0.84906} & 0.01036 & \multicolumn{1}{l|}{0.89488} & 0.00276 & \multicolumn{1}{l|}{0.90108} & 0.00160 & \multicolumn{1}{l|}{0.90076} & 0.00111 & \multicolumn{1}{l|}{0.90012} & 0.00069 \\ \hline
\multicolumn{1}{|c|}{\multirow{2}{*}{MSSL}} & $\eta$ & \multicolumn{1}{l|}{0.40160} & 0.00481 & \multicolumn{1}{l|}{0.40042} & 0.00086 & \multicolumn{1}{l|}{0.39857} & 0.00038 & \multicolumn{1}{l|}{0.40079} & 0.00024 & \multicolumn{1}{l|}{0.40010} & 0.00014 \\ \cline{2-12} 
\multicolumn{1}{|c|}{} & $\beta$ & \multicolumn{1}{l|}{0.85931} & 0.00954 & \multicolumn{1}{l|}{0.89992} & 0.00290 & \multicolumn{1}{l|}{0.90349} & 0.00179 & \multicolumn{1}{l|}{0.90226} & 0.00123 & \multicolumn{1}{l|}{0.90123} & 0.00078 \\ \hline
\end{tabular}%

\end{table}
\end{landscape}


\begin{landscape}
\begin{table}[ht]
\small
\caption{Simulation results at $\eta = 0.9$ and $\beta = 0.4$.}
\label{simtab3}

\begin{tabular}{|cl|ll|ll|ll|ll|ll|}
\hline
\multicolumn{2}{|c|}{n} & \multicolumn{2}{c|}{30} & \multicolumn{2}{c|}{150} & \multicolumn{2}{c|}{300} & \multicolumn{2}{c|}{500} & \multicolumn{2}{c|}{800} \\ \hline
\multicolumn{2}{|c|}{Estimate} & \multicolumn{1}{l|}{Mean} & MSE & \multicolumn{1}{l|}{Mean} & MSE & \multicolumn{1}{l|}{Mean} & MSE & \multicolumn{1}{l|}{Mean} & MSE & \multicolumn{1}{l|}{Mean} & MSE \\ \hline
\multicolumn{1}{|c|}{\multirow{2}{*}{MLE}} & $\eta$ & \multicolumn{1}{l|}{0.80619} & 0.02412 & \multicolumn{1}{l|}{0.88074} & 0.00502 & \multicolumn{1}{l|}{0.89063} & 0.00307 & \multicolumn{1}{l|}{0.89749} & 0.00217 & \multicolumn{1}{l|}{0.89950} & 0.00137 \\ \cline{2-12} 
\multicolumn{1}{|c|}{} & $\beta$ & \multicolumn{1}{l|}{0.42353} & 0.00533 & \multicolumn{1}{l|}{0.40532} & 0.00071 & \multicolumn{1}{l|}{0.40324} & 0.00036 & \multicolumn{1}{l|}{0.40224} & 0.00022 & \multicolumn{1}{l|}{0.40105} & 0.00013 \\ \hline
\multicolumn{1}{|c|}{\multirow{2}{*}{ADE}} & $\eta$ & \multicolumn{1}{l|}{0.79036} & 0.03006 & \multicolumn{1}{l|}{0.86994} & 0.00697 & \multicolumn{1}{l|}{0.88435} & 0.00395 & \multicolumn{1}{l|}{0.89720} & 0.00283 & \multicolumn{1}{l|}{0.89962} & 0.00192 \\ \cline{2-12} 
\multicolumn{1}{|c|}{} & $\beta$ & \multicolumn{1}{l|}{0.40783} & 0.00550 & \multicolumn{1}{l|}{0.40199} & 0.00092 & \multicolumn{1}{l|}{0.40140} & 0.00049 & \multicolumn{1}{l|}{0.40050} & 0.00030 & \multicolumn{1}{l|}{0.39979} & 0.00018 \\ \hline
\multicolumn{1}{|c|}{\multirow{2}{*}{CME}} & $\eta$ & \multicolumn{1}{l|}{0.77099} & 0.03960 & \multicolumn{1}{l|}{0.85888} & 0.00910 & \multicolumn{1}{l|}{0.87906} & 0.00505 & \multicolumn{1}{l|}{0.89419} & 0.00343 & \multicolumn{1}{l|}{0.89829} & 0.00239 \\ \cline{2-12} 
\multicolumn{1}{|c|}{} & $\beta$ & \multicolumn{1}{l|}{0.42937} & 0.01083 & \multicolumn{1}{l|}{0.40536} & 0.00146 & \multicolumn{1}{l|}{0.40340} & 0.00074 & \multicolumn{1}{l|}{0.40114} & 0.00044 & \multicolumn{1}{l|}{0.40039} & 0.00025 \\ \hline
\multicolumn{1}{|c|}{\multirow{2}{*}{MPS}} & $\eta$ & \multicolumn{1}{l|}{0.79685} & 0.02692 & \multicolumn{1}{l|}{0.87818} & 0.00527 & \multicolumn{1}{l|}{0.88906} & 0.00316 & \multicolumn{1}{l|}{0.89639} & 0.00219 & \multicolumn{1}{l|}{0.89879} & 0.00139 \\ \cline{2-12} 
\multicolumn{1}{|c|}{} & $\beta$ & \multicolumn{1}{l|}{0.46522} & 0.01072 & \multicolumn{1}{l|}{0.41621} & 0.00101 & \multicolumn{1}{l|}{0.40935} & 0.00046 & \multicolumn{1}{l|}{0.40624} & 0.00027 & \multicolumn{1}{l|}{0.40370} & 0.00015 \\ \hline
\multicolumn{1}{|c|}{\multirow{2}{*}{LSE}} & $\eta$ & \multicolumn{1}{l|}{0.77099} & 0.03960 & \multicolumn{1}{l|}{0.85888} & 0.00910 & \multicolumn{1}{l|}{0.87906} & 0.00505 & \multicolumn{1}{l|}{0.89419} & 0.00343 & \multicolumn{1}{l|}{0.89829} & 0.00239 \\ \cline{2-12} 
\multicolumn{1}{|c|}{} & $\beta$ & \multicolumn{1}{l|}{0.42937} & 0.01083 & \multicolumn{1}{l|}{0.40536} & 0.00146 & \multicolumn{1}{l|}{0.40340} & 0.00074 & \multicolumn{1}{l|}{0.40114} & 0.00044 & \multicolumn{1}{l|}{0.40039} & 0.00025 \\ \hline
\multicolumn{1}{|c|}{\multirow{2}{*}{RADE}} & $\eta$ & \multicolumn{1}{l|}{0.78639} & 0.03238 & \multicolumn{1}{l|}{0.86382} & 0.00782 & \multicolumn{1}{l|}{0.88156} & 0.00440 & \multicolumn{1}{l|}{0.89583} & 0.00313 & \multicolumn{1}{l|}{0.89925} & 0.00217 \\ \cline{2-12} 
\multicolumn{1}{|c|}{} & $\beta$ & \multicolumn{1}{l|}{0.41376} & 0.00553 & \multicolumn{1}{l|}{0.40269} & 0.00084 & \multicolumn{1}{l|}{0.40215} & 0.00044 & \multicolumn{1}{l|}{0.40105} & 0.00028 & \multicolumn{1}{l|}{0.40003} & 0.00016 \\ \hline
\multicolumn{1}{|c|}{\multirow{2}{*}{WLSE}} & $\eta$ & \multicolumn{1}{l|}{0.77099} & 0.03960 & \multicolumn{1}{l|}{0.85888} & 0.00910 & \multicolumn{1}{l|}{0.87906} & 0.00505 & \multicolumn{1}{l|}{0.89419} & 0.00343 & \multicolumn{1}{l|}{0.89829} & 0.00239 \\ \cline{2-12} 
\multicolumn{1}{|c|}{} & $\beta$ & \multicolumn{1}{l|}{0.42937} & 0.01083 & \multicolumn{1}{l|}{0.40536} & 0.00146 & \multicolumn{1}{l|}{0.40340} & 0.00074 & \multicolumn{1}{l|}{0.40114} & 0.00044 & \multicolumn{1}{l|}{0.40039} & 0.00025 \\ \hline
\multicolumn{1}{|c|}{\multirow{2}{*}{LADE}} & $\eta$ & \multicolumn{1}{l|}{0.76372} & 0.04329 & \multicolumn{1}{l|}{0.85608} & 0.00981 & \multicolumn{1}{l|}{0.87829} & 0.00533 & \multicolumn{1}{l|}{0.89328} & 0.00356 & \multicolumn{1}{l|}{0.89746} & 0.00245 \\ \cline{2-12} 
\multicolumn{1}{|c|}{} & $\beta$ & \multicolumn{1}{l|}{0.42558} & 0.01405 & \multicolumn{1}{l|}{0.40600} & 0.00207 & \multicolumn{1}{l|}{0.40273} & 0.00101 & \multicolumn{1}{l|}{0.40091} & 0.00059 & \multicolumn{1}{l|}{0.40028} & 0.00035 \\ \hline
\multicolumn{1}{|c|}{\multirow{2}{*}{MSALD}} & $\eta$ & \multicolumn{1}{l|}{0.76596} & 0.03871 & \multicolumn{1}{l|}{0.86660} & 0.00755 & \multicolumn{1}{l|}{0.88391} & 0.00412 & \multicolumn{1}{l|}{0.89326} & 0.00276 & \multicolumn{1}{l|}{0.89971} & 0.00197 \\ \cline{2-12} 
\multicolumn{1}{|c|}{} & $\beta$ & \multicolumn{1}{l|}{0.41598} & 0.00927 & \multicolumn{1}{l|}{0.40193} & 0.00115 & \multicolumn{1}{l|}{0.40055} & 0.00051 & \multicolumn{1}{l|}{0.40086} & 0.00033 & \multicolumn{1}{l|}{0.39916} & 0.00021 \\ \hline
\multicolumn{1}{|c|}{\multirow{2}{*}{ADLTS}} & $\eta$ & \multicolumn{1}{l|}{0.79036} & 0.03006 & \multicolumn{1}{l|}{0.86994} & 0.00697 & \multicolumn{1}{l|}{0.88435} & 0.00395 & \multicolumn{1}{l|}{0.89720} & 0.00283 & \multicolumn{1}{l|}{0.89962} & 0.00192 \\ \cline{2-12} 
\multicolumn{1}{|c|}{} & $\beta$ & \multicolumn{1}{l|}{0.40783} & 0.00550 & \multicolumn{1}{l|}{0.40199} & 0.00092 & \multicolumn{1}{l|}{0.40140} & 0.00049 & \multicolumn{1}{l|}{0.40050} & 0.00030 & \multicolumn{1}{l|}{0.39979} & 0.00018 \\ \hline
\multicolumn{1}{|c|}{\multirow{2}{*}{PE}} & $\eta$ & \multicolumn{1}{l|}{0.79036} & 0.03006 & \multicolumn{1}{l|}{0.86994} & 0.00697 & \multicolumn{1}{l|}{0.88435} & 0.00395 & \multicolumn{1}{l|}{0.89720} & 0.00283 & \multicolumn{1}{l|}{0.89962} & 0.00192 \\ \cline{2-12} 
\multicolumn{1}{|c|}{} & $\beta$ & \multicolumn{1}{l|}{0.40783} & 0.00550 & \multicolumn{1}{l|}{0.40199} & 0.00092 & \multicolumn{1}{l|}{0.40140} & 0.00049 & \multicolumn{1}{l|}{0.40050} & 0.00030 & \multicolumn{1}{l|}{0.39979} & 0.00018 \\ \hline
\multicolumn{1}{|c|}{\multirow{2}{*}{MSSL}} & $\eta$ & \multicolumn{1}{l|}{0.76641} & 0.03717 & \multicolumn{1}{l|}{0.86815} & 0.00699 & \multicolumn{1}{l|}{0.88586} & 0.00399 & \multicolumn{1}{l|}{0.89618} & 0.00251 & \multicolumn{1}{l|}{0.89982} & 0.00178 \\ \cline{2-12} 
\multicolumn{1}{|c|}{} & $\beta$ & \multicolumn{1}{l|}{0.43802} & 0.00984 & \multicolumn{1}{l|}{0.40680} & 0.00106 & \multicolumn{1}{l|}{0.40311} & 0.00051 & \multicolumn{1}{l|}{0.40199} & 0.00030 & \multicolumn{1}{l|}{0.40039} & 0.00018 \\ \hline
\end{tabular}%

\end{table}
\end{landscape}


\begin{landscape}
\begin{table}[ht]
\small
\caption{Simulation results at $\eta = 0.9$ and $\beta = 0.9$.}
\label{simtab4}

\begin{tabular}{|cl|ll|ll|ll|ll|ll|}
\hline
\multicolumn{2}{|c|}{n} & \multicolumn{2}{c|}{30} & \multicolumn{2}{c|}{150} & \multicolumn{2}{c|}{300} & \multicolumn{2}{c|}{500} & \multicolumn{2}{c|}{800} \\ \hline
\multicolumn{2}{|c|}{Estimate} & \multicolumn{1}{l|}{Mean} & MSE & \multicolumn{1}{l|}{Mean} & MSE & \multicolumn{1}{l|}{Mean} & MSE & \multicolumn{1}{l|}{Mean} & MSE & \multicolumn{1}{l|}{Mean} & MSE \\ \hline
\multicolumn{1}{|c|}{\multirow{2}{*}{MLE}} & $\eta$ & \multicolumn{1}{l|}{0.85919} & 0.00938 & \multicolumn{1}{l|}{0.89377} & 0.00253 & \multicolumn{1}{l|}{0.90117} & 0.00142 & \multicolumn{1}{l|}{0.90089} & 0.00095 & \multicolumn{1}{l|}{0.89944} & 0.00060 \\ \cline{2-12} 
\multicolumn{1}{|c|}{} & $\beta$ & \multicolumn{1}{l|}{0.87102} & 0.00709 & \multicolumn{1}{l|}{0.90208} & 0.00226 & \multicolumn{1}{l|}{0.90552} & 0.00138 & \multicolumn{1}{l|}{0.90393} & 0.00085 & \multicolumn{1}{l|}{0.90293} & 0.00057 \\ \hline
\multicolumn{1}{|c|}{\multirow{2}{*}{ADE}} & $\eta$ & \multicolumn{1}{l|}{0.85633} & 0.00994 & \multicolumn{1}{l|}{0.89441} & 0.00280 & \multicolumn{1}{l|}{0.90112} & 0.00162 & \multicolumn{1}{l|}{0.90122} & 0.00107 & \multicolumn{1}{l|}{0.89945} & 0.00069 \\ \cline{2-12} 
\multicolumn{1}{|c|}{} & $\beta$ & \multicolumn{1}{l|}{0.84996} & 0.01080 & \multicolumn{1}{l|}{0.89314} & 0.00273 & \multicolumn{1}{l|}{0.90111} & 0.00157 & \multicolumn{1}{l|}{0.90125} & 0.00104 & \multicolumn{1}{l|}{0.90127} & 0.00070 \\ \hline
\multicolumn{1}{|c|}{\multirow{2}{*}{CME}} & $\eta$ & \multicolumn{1}{l|}{0.84795} & 0.01150 & \multicolumn{1}{l|}{0.89256} & 0.00306 & \multicolumn{1}{l|}{0.90005} & 0.00181 & \multicolumn{1}{l|}{0.90095} & 0.00119 & \multicolumn{1}{l|}{0.89917} & 0.00077 \\ \cline{2-12} 
\multicolumn{1}{|c|}{} & $\beta$ & \multicolumn{1}{l|}{0.84738} & 0.01208 & \multicolumn{1}{l|}{0.89209} & 0.00326 & \multicolumn{1}{l|}{0.90152} & 0.00191 & \multicolumn{1}{l|}{0.90277} & 0.00133 & \multicolumn{1}{l|}{0.90252} & 0.00092 \\ \hline
\multicolumn{1}{|c|}{\multirow{2}{*}{MPS}} & $\eta$ & \multicolumn{1}{l|}{0.85506} & 0.01012 & \multicolumn{1}{l|}{0.89218} & 0.00257 & \multicolumn{1}{l|}{0.90035} & 0.00143 & \multicolumn{1}{l|}{0.90037} & 0.00095 & \multicolumn{1}{l|}{0.89910} & 0.00060 \\ \cline{2-12} 
\multicolumn{1}{|c|}{} & $\beta$ & \multicolumn{1}{l|}{0.89832} & 0.00494 & \multicolumn{1}{l|}{0.91974} & 0.00248 & \multicolumn{1}{l|}{0.91764} & 0.00164 & \multicolumn{1}{l|}{0.91263} & 0.00102 & \multicolumn{1}{l|}{0.90877} & 0.00065 \\ \hline
\multicolumn{1}{|c|}{\multirow{2}{*}{LSE}} & $\eta$ & \multicolumn{1}{l|}{0.84795} & 0.01150 & \multicolumn{1}{l|}{0.89256} & 0.00306 & \multicolumn{1}{l|}{0.90005} & 0.00181 & \multicolumn{1}{l|}{0.90095} & 0.00119 & \multicolumn{1}{l|}{0.89917} & 0.00077 \\ \cline{2-12} 
\multicolumn{1}{|c|}{} & $\beta$ & \multicolumn{1}{l|}{0.84738} & 0.01208 & \multicolumn{1}{l|}{0.89209} & 0.00326 & \multicolumn{1}{l|}{0.90152} & 0.00191 & \multicolumn{1}{l|}{0.90277} & 0.00133 & \multicolumn{1}{l|}{0.90252} & 0.00092 \\ \hline
\multicolumn{1}{|c|}{\multirow{2}{*}{RADE}} & $\eta$ & \multicolumn{1}{l|}{0.85364} & 0.01022 & \multicolumn{1}{l|}{0.89376} & 0.00289 & \multicolumn{1}{l|}{0.90119} & 0.00173 & \multicolumn{1}{l|}{0.90130} & 0.00113 & \multicolumn{1}{l|}{0.89948} & 0.00073 \\ \cline{2-12} 
\multicolumn{1}{|c|}{} & $\beta$ & \multicolumn{1}{l|}{0.84828} & 0.01103 & \multicolumn{1}{l|}{0.89443} & 0.00285 & \multicolumn{1}{l|}{0.90141} & 0.00164 & \multicolumn{1}{l|}{0.90266} & 0.00111 & \multicolumn{1}{l|}{0.90128} & 0.00072 \\ \hline
\multicolumn{1}{|c|}{\multirow{2}{*}{WLSE}} & $\eta$ & \multicolumn{1}{l|}{0.84795} & 0.01150 & \multicolumn{1}{l|}{0.89256} & 0.00306 & \multicolumn{1}{l|}{0.90005} & 0.00181 & \multicolumn{1}{l|}{0.90095} & 0.00119 & \multicolumn{1}{l|}{0.89917} & 0.00077 \\ \cline{2-12} 
\multicolumn{1}{|c|}{} & $\beta$ & \multicolumn{1}{l|}{0.84738} & 0.01208 & \multicolumn{1}{l|}{0.89209} & 0.00326 & \multicolumn{1}{l|}{0.90152} & 0.00191 & \multicolumn{1}{l|}{0.90277} & 0.00133 & \multicolumn{1}{l|}{0.90252} & 0.00092 \\ \hline
\multicolumn{1}{|c|}{\multirow{2}{*}{LADE}} & $\eta$ & \multicolumn{1}{l|}{0.84500} & 0.01245 & \multicolumn{1}{l|}{0.89162} & 0.00327 & \multicolumn{1}{l|}{0.89930} & 0.00191 & \multicolumn{1}{l|}{0.90077} & 0.00127 & \multicolumn{1}{l|}{0.89908} & 0.00083 \\ \cline{2-12} 
\multicolumn{1}{|c|}{} & $\beta$ & \multicolumn{1}{l|}{0.83600} & 0.01436 & \multicolumn{1}{l|}{0.88750} & 0.00371 & \multicolumn{1}{l|}{0.89935} & 0.00228 & \multicolumn{1}{l|}{0.90054} & 0.00166 & \multicolumn{1}{l|}{0.90229} & 0.00111 \\ \hline
\multicolumn{1}{|c|}{\multirow{2}{*}{MSALD}} & $\eta$ & \multicolumn{1}{l|}{0.83456} & 0.01477 & \multicolumn{1}{l|}{0.88821} & 0.00343 & \multicolumn{1}{l|}{0.90046} & 0.00199 & \multicolumn{1}{l|}{0.90071} & 0.00131 & \multicolumn{1}{l|}{0.90008} & 0.00087 \\ \cline{2-12} 
\multicolumn{1}{|c|}{} & $\beta$ & \multicolumn{1}{l|}{0.83534} & 0.01451 & \multicolumn{1}{l|}{0.88740} & 0.00332 & \multicolumn{1}{l|}{0.90157} & 0.00198 & \multicolumn{1}{l|}{0.90012} & 0.00133 & \multicolumn{1}{l|}{0.89983} & 0.00086 \\ \hline
\multicolumn{1}{|c|}{\multirow{2}{*}{ADLTS}} & $\eta$ & \multicolumn{1}{l|}{0.85633} & 0.00994 & \multicolumn{1}{l|}{0.89441} & 0.00280 & \multicolumn{1}{l|}{0.90112} & 0.00162 & \multicolumn{1}{l|}{0.90122} & 0.00107 & \multicolumn{1}{l|}{0.89945} & 0.00069 \\ \cline{2-12} 
\multicolumn{1}{|c|}{} & $\beta$ & \multicolumn{1}{l|}{0.84996} & 0.01080 & \multicolumn{1}{l|}{0.89314} & 0.00273 & \multicolumn{1}{l|}{0.90111} & 0.00157 & \multicolumn{1}{l|}{0.90125} & 0.00104 & \multicolumn{1}{l|}{0.90127} & 0.00070 \\ \hline
\multicolumn{1}{|c|}{\multirow{2}{*}{PE}} & $\eta$ & \multicolumn{1}{l|}{0.85633} & 0.00994 & \multicolumn{1}{l|}{0.89441} & 0.00280 & \multicolumn{1}{l|}{0.90112} & 0.00162 & \multicolumn{1}{l|}{0.90122} & 0.00107 & \multicolumn{1}{l|}{0.89945} & 0.00069 \\ \cline{2-12} 
\multicolumn{1}{|c|}{} & $\beta$ & \multicolumn{1}{l|}{0.84996} & 0.01080 & \multicolumn{1}{l|}{0.89314} & 0.00273 & \multicolumn{1}{l|}{0.90111} & 0.00157 & \multicolumn{1}{l|}{0.90125} & 0.00104 & \multicolumn{1}{l|}{0.90127} & 0.00070 \\ \hline
\multicolumn{1}{|c|}{\multirow{2}{*}{MSSL}} & $\eta$ & \multicolumn{1}{l|}{0.83606} & 0.01445 & \multicolumn{1}{l|}{0.88984} & 0.00329 & \multicolumn{1}{l|}{0.90049} & 0.00178 & \multicolumn{1}{l|}{0.89902} & 0.00114 & \multicolumn{1}{l|}{0.89935} & 0.00077 \\ \cline{2-12} 
\multicolumn{1}{|c|}{} & $\beta$ & \multicolumn{1}{l|}{0.85590} & 0.01129 & \multicolumn{1}{l|}{0.89788} & 0.00289 & \multicolumn{1}{l|}{0.90577} & 0.00178 & \multicolumn{1}{l|}{0.90377} & 0.00119 & \multicolumn{1}{l|}{0.90147} & 0.00072 \\ \hline
\end{tabular}%

\end{table}
\end{landscape}


\begin{landscape}
\begin{table}[ht]
\small
\caption{Simulation results at $\eta = 0.9$ and $\beta = 1.4$.}
\label{simtab5}

\begin{tabular}{|cl|ll|ll|ll|ll|ll|}
\hline
\multicolumn{2}{|c|}{n} & \multicolumn{2}{c|}{30} & \multicolumn{2}{c|}{150} & \multicolumn{2}{c|}{300} & \multicolumn{2}{c|}{500} & \multicolumn{2}{c|}{800} \\ \hline
\multicolumn{2}{|c|}{Estimate} & \multicolumn{1}{l|}{Mean} & MSE & \multicolumn{1}{l|}{Mean} & MSE & \multicolumn{1}{l|}{Mean} & MSE & \multicolumn{1}{l|}{Mean} & MSE & \multicolumn{1}{l|}{Mean} & MSE \\ \hline
\multicolumn{1}{|c|}{\multirow{2}{*}{MLE}} & $\eta$ & \multicolumn{1}{l|}{0.89825} & 0.00692 & \multicolumn{1}{l|}{0.90012} & 0.00134 & \multicolumn{1}{l|}{0.89987} & 0.00072 & \multicolumn{1}{l|}{0.89942} & 0.00047 & \multicolumn{1}{l|}{0.89972} & 0.00028 \\ \cline{2-12} 
\multicolumn{1}{|c|}{} & $\beta$ & \multicolumn{1}{l|}{1.47739} & 0.05144 & \multicolumn{1}{l|}{1.41258} & 0.00710 & \multicolumn{1}{l|}{1.40877} & 0.00337 & \multicolumn{1}{l|}{1.40714} & 0.00229 & \multicolumn{1}{l|}{1.40373} & 0.00144 \\ \hline
\multicolumn{1}{|c|}{\multirow{2}{*}{ADE}} & $\eta$ & \multicolumn{1}{l|}{0.90041} & 0.00717 & \multicolumn{1}{l|}{0.90082} & 0.00145 & \multicolumn{1}{l|}{0.90017} & 0.00077 & \multicolumn{1}{l|}{0.89959} & 0.00051 & \multicolumn{1}{l|}{0.89981} & 0.00031 \\ \cline{2-12} 
\multicolumn{1}{|c|}{} & $\beta$ & \multicolumn{1}{l|}{1.42580} & 0.04882 & \multicolumn{1}{l|}{1.40321} & 0.00872 & \multicolumn{1}{l|}{1.40338} & 0.00421 & \multicolumn{1}{l|}{1.40307} & 0.00266 & \multicolumn{1}{l|}{1.40056} & 0.00174 \\ \hline
\multicolumn{1}{|c|}{\multirow{2}{*}{CME}} & $\eta$ & \multicolumn{1}{l|}{0.89686} & 0.00784 & \multicolumn{1}{l|}{0.90037} & 0.00160 & \multicolumn{1}{l|}{0.90001} & 0.00085 & \multicolumn{1}{l|}{0.89947} & 0.00056 & \multicolumn{1}{l|}{0.89968} & 0.00034 \\ \cline{2-12} 
\multicolumn{1}{|c|}{} & $\beta$ & \multicolumn{1}{l|}{1.47338} & 0.07456 & \multicolumn{1}{l|}{1.41333} & 0.01218 & \multicolumn{1}{l|}{1.40762} & 0.00593 & \multicolumn{1}{l|}{1.40573} & 0.00349 & \multicolumn{1}{l|}{1.40248} & 0.00228 \\ \hline
\multicolumn{1}{|c|}{\multirow{2}{*}{MPS}} & $\eta$ & \multicolumn{1}{l|}{0.89230} & 0.00688 & \multicolumn{1}{l|}{0.89886} & 0.00135 & \multicolumn{1}{l|}{0.89918} & 0.00072 & \multicolumn{1}{l|}{0.89901} & 0.00047 & \multicolumn{1}{l|}{0.89947} & 0.00028 \\ \cline{2-12} 
\multicolumn{1}{|c|}{} & $\beta$ & \multicolumn{1}{l|}{1.61321} & 0.10499 & \multicolumn{1}{l|}{1.44948} & 0.01012 & \multicolumn{1}{l|}{1.42970} & 0.00436 & \multicolumn{1}{l|}{1.42058} & 0.00274 & \multicolumn{1}{l|}{1.41269} & 0.00163 \\ \hline
\multicolumn{1}{|c|}{\multirow{2}{*}{LSE}} & $\eta$ & \multicolumn{1}{l|}{0.89686} & 0.00784 & \multicolumn{1}{l|}{0.90037} & 0.00160 & \multicolumn{1}{l|}{0.90001} & 0.00085 & \multicolumn{1}{l|}{0.89947} & 0.00056 & \multicolumn{1}{l|}{0.89968} & 0.00034 \\ \cline{2-12} 
\multicolumn{1}{|c|}{} & $\beta$ & \multicolumn{1}{l|}{1.47338} & 0.07456 & \multicolumn{1}{l|}{1.41333} & 0.01218 & \multicolumn{1}{l|}{1.40762} & 0.00593 & \multicolumn{1}{l|}{1.40573} & 0.00349 & \multicolumn{1}{l|}{1.40248} & 0.00228 \\ \hline
\multicolumn{1}{|c|}{\multirow{2}{*}{RADE}} & $\eta$ & \multicolumn{1}{l|}{0.90126} & 0.00745 & \multicolumn{1}{l|}{0.90112} & 0.00152 & \multicolumn{1}{l|}{0.90033} & 0.00081 & \multicolumn{1}{l|}{0.89968} & 0.00053 & \multicolumn{1}{l|}{0.89984} & 0.00033 \\ \cline{2-12} 
\multicolumn{1}{|c|}{} & $\beta$ & \multicolumn{1}{l|}{1.44067} & 0.06092 & \multicolumn{1}{l|}{1.40789} & 0.00977 & \multicolumn{1}{l|}{1.40550} & 0.00452 & \multicolumn{1}{l|}{1.40436} & 0.00291 & \multicolumn{1}{l|}{1.40103} & 0.00186 \\ \hline
\multicolumn{1}{|c|}{\multirow{2}{*}{WLSE}} & $\eta$ & \multicolumn{1}{l|}{0.89692} & 0.00784 & \multicolumn{1}{l|}{0.90037} & 0.00160 & \multicolumn{1}{l|}{0.90001} & 0.00085 & \multicolumn{1}{l|}{0.89947} & 0.00056 & \multicolumn{1}{l|}{0.89968} & 0.00034 \\ \cline{2-12} 
\multicolumn{1}{|c|}{} & $\beta$ & \multicolumn{1}{l|}{1.47294} & 0.07437 & \multicolumn{1}{l|}{1.41333} & 0.01218 & \multicolumn{1}{l|}{1.40762} & 0.00593 & \multicolumn{1}{l|}{1.40573} & 0.00349 & \multicolumn{1}{l|}{1.40248} & 0.00228 \\ \hline
\multicolumn{1}{|c|}{\multirow{2}{*}{LADE}} & $\eta$ & \multicolumn{1}{l|}{0.89543} & 0.00842 & \multicolumn{1}{l|}{0.90025} & 0.00171 & \multicolumn{1}{l|}{0.89998} & 0.00090 & \multicolumn{1}{l|}{0.89943} & 0.00060 & \multicolumn{1}{l|}{0.89964} & 0.00037 \\ \cline{2-12} 
\multicolumn{1}{|c|}{} & $\beta$ & \multicolumn{1}{l|}{1.46516} & 0.08109 & \multicolumn{1}{l|}{1.40850} & 0.01365 & \multicolumn{1}{l|}{1.40548} & 0.00645 & \multicolumn{1}{l|}{1.40459} & 0.00404 & \multicolumn{1}{l|}{1.40196} & 0.00263 \\ \hline
\multicolumn{1}{|c|}{\multirow{2}{*}{MSALD}} & $\eta$ & \multicolumn{1}{l|}{0.90247} & 0.01086 & \multicolumn{1}{l|}{0.90129} & 0.00214 & \multicolumn{1}{l|}{0.89981} & 0.00104 & \multicolumn{1}{l|}{0.90001} & 0.00066 & \multicolumn{1}{l|}{0.89984} & 0.00039 \\ \cline{2-12} 
\multicolumn{1}{|c|}{} & $\beta$ & \multicolumn{1}{l|}{1.46156} & 0.08575 & \multicolumn{1}{l|}{1.40591} & 0.01209 & \multicolumn{1}{l|}{1.40349} & 0.00539 & \multicolumn{1}{l|}{1.40073} & 0.00326 & \multicolumn{1}{l|}{1.39866} & 0.00208 \\ \hline
\multicolumn{1}{|c|}{\multirow{2}{*}{ADLTS}} & $\eta$ & \multicolumn{1}{l|}{0.90041} & 0.00717 & \multicolumn{1}{l|}{0.90082} & 0.00145 & \multicolumn{1}{l|}{0.90017} & 0.00077 & \multicolumn{1}{l|}{0.89959} & 0.00051 & \multicolumn{1}{l|}{0.89981} & 0.00031 \\ \cline{2-12} 
\multicolumn{1}{|c|}{} & $\beta$ & \multicolumn{1}{l|}{1.42580} & 0.04882 & \multicolumn{1}{l|}{1.40321} & 0.00872 & \multicolumn{1}{l|}{1.40338} & 0.00421 & \multicolumn{1}{l|}{1.40307} & 0.00266 & \multicolumn{1}{l|}{1.40056} & 0.00174 \\ \hline
\multicolumn{1}{|c|}{\multirow{2}{*}{PE}} & $\eta$ & \multicolumn{1}{l|}{0.90041} & 0.00717 & \multicolumn{1}{l|}{0.90082} & 0.00145 & \multicolumn{1}{l|}{0.90017} & 0.00077 & \multicolumn{1}{l|}{0.89959} & 0.00051 & \multicolumn{1}{l|}{0.89981} & 0.00031 \\ \cline{2-12} 
\multicolumn{1}{|c|}{} & $\beta$ & \multicolumn{1}{l|}{1.42580} & 0.04882 & \multicolumn{1}{l|}{1.40321} & 0.00872 & \multicolumn{1}{l|}{1.40338} & 0.00421 & \multicolumn{1}{l|}{1.40307} & 0.00266 & \multicolumn{1}{l|}{1.40056} & 0.00174 \\ \hline
\multicolumn{1}{|c|}{\multirow{2}{*}{MSSL}} & $\eta$ & \multicolumn{1}{l|}{0.89771} & 0.00964 & \multicolumn{1}{l|}{0.89879} & 0.00179 & \multicolumn{1}{l|}{0.89915} & 0.00089 & \multicolumn{1}{l|}{0.89978} & 0.00058 & \multicolumn{1}{l|}{0.89951} & 0.00036 \\ \cline{2-12} 
\multicolumn{1}{|c|}{} & $\beta$ & \multicolumn{1}{l|}{1.50804} & 0.08582 & \multicolumn{1}{l|}{1.41697} & 0.01036 & \multicolumn{1}{l|}{1.41178} & 0.00492 & \multicolumn{1}{l|}{1.40618} & 0.00308 & \multicolumn{1}{l|}{1.40211} & 0.00187 \\ \hline
\end{tabular}%

\end{table}
\end{landscape}

\begin{landscape}
\begin{table}[ht]
\small
\caption{Simulation results at $\eta = 1.4$ and $\beta = 0.9$.}
\label{simtab6}

\begin{tabular}{|cl|ll|ll|ll|ll|ll|}
\hline
\multicolumn{2}{|c|}{n} & \multicolumn{2}{c|}{30} & \multicolumn{2}{c|}{150} & \multicolumn{2}{c|}{300} & \multicolumn{2}{c|}{500} & \multicolumn{2}{c|}{800} \\ \hline
\multicolumn{2}{|c|}{Estimate} & \multicolumn{1}{l|}{Mean} & MSE & \multicolumn{1}{l|}{Mean} & MSE & \multicolumn{1}{l|}{Mean} & MSE & \multicolumn{1}{l|}{Mean} & MSE & \multicolumn{1}{l|}{Mean} & MSE \\ \hline
\multicolumn{1}{|c|}{\multirow{2}{*}{MLE}} & $\eta$ & \multicolumn{1}{l|}{1.40636} & 0.03671 & \multicolumn{1}{l|}{1.40244} & 0.00713 & \multicolumn{1}{l|}{1.39962} & 0.00375 & \multicolumn{1}{l|}{1.40121} & 0.00218 & \multicolumn{1}{l|}{1.40092} & 0.00134 \\ \cline{2-12} 
\multicolumn{1}{|c|}{} & $\beta$ & \multicolumn{1}{l|}{0.93988} & 0.01881 & \multicolumn{1}{l|}{0.91171} & 0.00310 & \multicolumn{1}{l|}{0.90450} & 0.00140 & \multicolumn{1}{l|}{0.90476} & 0.00102 & \multicolumn{1}{l|}{0.90225} & 0.00054 \\ \hline
\multicolumn{1}{|c|}{\multirow{2}{*}{ADE}} & $\eta$ & \multicolumn{1}{l|}{1.41387} & 0.04120 & \multicolumn{1}{l|}{1.40453} & 0.00821 & \multicolumn{1}{l|}{1.39966} & 0.00421 & \multicolumn{1}{l|}{1.40303} & 0.00250 & \multicolumn{1}{l|}{1.40093} & 0.00154 \\ \cline{2-12} 
\multicolumn{1}{|c|}{} & $\beta$ & \multicolumn{1}{l|}{0.90881} & 0.01828 & \multicolumn{1}{l|}{0.90426} & 0.00369 & \multicolumn{1}{l|}{0.90084} & 0.00174 & \multicolumn{1}{l|}{0.90104} & 0.00123 & \multicolumn{1}{l|}{0.89985} & 0.00064 \\ \hline
\multicolumn{1}{|c|}{\multirow{2}{*}{CME}} & $\eta$ & \multicolumn{1}{l|}{1.40757} & 0.04601 & \multicolumn{1}{l|}{1.40374} & 0.00928 & \multicolumn{1}{l|}{1.39891} & 0.00474 & \multicolumn{1}{l|}{1.40313} & 0.00285 & \multicolumn{1}{l|}{1.40077} & 0.00173 \\ \cline{2-12} 
\multicolumn{1}{|c|}{} & $\beta$ & \multicolumn{1}{l|}{0.94511} & 0.03177 & \multicolumn{1}{l|}{0.91003} & 0.00522 & \multicolumn{1}{l|}{0.90410} & 0.00245 & \multicolumn{1}{l|}{0.90272} & 0.00168 & \multicolumn{1}{l|}{0.90087} & 0.00086 \\ \hline
\multicolumn{1}{|c|}{\multirow{2}{*}{MPS}} & $\eta$ & \multicolumn{1}{l|}{1.39406} & 0.03720 & \multicolumn{1}{l|}{1.40033} & 0.00719 & \multicolumn{1}{l|}{1.39816} & 0.00376 & \multicolumn{1}{l|}{1.40040} & 0.00218 & \multicolumn{1}{l|}{1.40036} & 0.00135 \\ \cline{2-12} 
\multicolumn{1}{|c|}{} & $\beta$ & \multicolumn{1}{l|}{1.03042} & 0.03937 & \multicolumn{1}{l|}{0.93552} & 0.00450 & \multicolumn{1}{l|}{0.91794} & 0.00176 & \multicolumn{1}{l|}{0.91344} & 0.00122 & \multicolumn{1}{l|}{0.90803} & 0.00061 \\ \hline
\multicolumn{1}{|c|}{\multirow{2}{*}{LSE}} & $\eta$ & \multicolumn{1}{l|}{1.40757} & 0.04601 & \multicolumn{1}{l|}{1.40374} & 0.00928 & \multicolumn{1}{l|}{1.39891} & 0.00474 & \multicolumn{1}{l|}{1.40313} & 0.00285 & \multicolumn{1}{l|}{1.40077} & 0.00173 \\ \cline{2-12} 
\multicolumn{1}{|c|}{} & $\beta$ & \multicolumn{1}{l|}{0.94511} & 0.03177 & \multicolumn{1}{l|}{0.91003} & 0.00522 & \multicolumn{1}{l|}{0.90410} & 0.00245 & \multicolumn{1}{l|}{0.90272} & 0.00168 & \multicolumn{1}{l|}{0.90087} & 0.00086 \\ \hline
\multicolumn{1}{|c|}{\multirow{2}{*}{RADE}} & $\eta$ & \multicolumn{1}{l|}{1.41745} & 0.04406 & \multicolumn{1}{l|}{1.40549} & 0.00879 & \multicolumn{1}{l|}{1.39995} & 0.00447 & \multicolumn{1}{l|}{1.40354} & 0.00268 & \multicolumn{1}{l|}{1.40108} & 0.00164 \\ \cline{2-12} 
\multicolumn{1}{|c|}{} & $\beta$ & \multicolumn{1}{l|}{0.91853} & 0.02054 & \multicolumn{1}{l|}{0.90679} & 0.00398 & \multicolumn{1}{l|}{0.90159} & 0.00189 & \multicolumn{1}{l|}{0.90243} & 0.00128 & \multicolumn{1}{l|}{0.90022} & 0.00068 \\ \hline
\multicolumn{1}{|c|}{\multirow{2}{*}{WLSE}} & $\eta$ & \multicolumn{1}{l|}{1.40757} & 0.04601 & \multicolumn{1}{l|}{1.40374} & 0.00928 & \multicolumn{1}{l|}{1.39891} & 0.00474 & \multicolumn{1}{l|}{1.40313} & 0.00285 & \multicolumn{1}{l|}{1.40077} & 0.00173 \\ \cline{2-12} 
\multicolumn{1}{|c|}{} & $\beta$ & \multicolumn{1}{l|}{0.94511} & 0.03177 & \multicolumn{1}{l|}{0.91003} & 0.00522 & \multicolumn{1}{l|}{0.90410} & 0.00245 & \multicolumn{1}{l|}{0.90272} & 0.00168 & \multicolumn{1}{l|}{0.90087} & 0.00086 \\ \hline
\multicolumn{1}{|c|}{\multirow{2}{*}{LADE}} & $\eta$ & \multicolumn{1}{l|}{1.40569} & 0.04910 & \multicolumn{1}{l|}{1.40312} & 0.00999 & \multicolumn{1}{l|}{1.39851} & 0.00507 & \multicolumn{1}{l|}{1.40313} & 0.00306 & \multicolumn{1}{l|}{1.40065} & 0.00185 \\ \cline{2-12} 
\multicolumn{1}{|c|}{} & $\beta$ & \multicolumn{1}{l|}{0.93447} & 0.03783 & \multicolumn{1}{l|}{0.90848} & 0.00617 & \multicolumn{1}{l|}{0.90352} & 0.00281 & \multicolumn{1}{l|}{0.90143} & 0.00198 & \multicolumn{1}{l|}{0.90062} & 0.00103 \\ \hline
\multicolumn{1}{|c|}{\multirow{2}{*}{MSALD}} & $\eta$ & \multicolumn{1}{l|}{1.42366} & 0.06634 & \multicolumn{1}{l|}{1.40489} & 0.01161 & \multicolumn{1}{l|}{1.39990} & 0.00547 & \multicolumn{1}{l|}{1.40222} & 0.00327 & \multicolumn{1}{l|}{1.40273} & 0.00198 \\ \cline{2-12} 
\multicolumn{1}{|c|}{} & $\beta$ & \multicolumn{1}{l|}{0.92807} & 0.03330 & \multicolumn{1}{l|}{0.90659} & 0.00478 & \multicolumn{1}{l|}{0.89973} & 0.00207 & \multicolumn{1}{l|}{0.90183} & 0.00142 & \multicolumn{1}{l|}{0.89930} & 0.00078 \\ \hline
\multicolumn{1}{|c|}{\multirow{2}{*}{ADLTS}} & $\eta$ & \multicolumn{1}{l|}{1.41387} & 0.04120 & \multicolumn{1}{l|}{1.40453} & 0.00821 & \multicolumn{1}{l|}{1.39966} & 0.00421 & \multicolumn{1}{l|}{1.40303} & 0.00250 & \multicolumn{1}{l|}{1.40093} & 0.00154 \\ \cline{2-12} 
\multicolumn{1}{|c|}{} & $\beta$ & \multicolumn{1}{l|}{0.90881} & 0.01828 & \multicolumn{1}{l|}{0.90426} & 0.00369 & \multicolumn{1}{l|}{0.90084} & 0.00174 & \multicolumn{1}{l|}{0.90104} & 0.00123 & \multicolumn{1}{l|}{0.89985} & 0.00064 \\ \hline
\multicolumn{1}{|c|}{\multirow{2}{*}{PE}} & $\eta$ & \multicolumn{1}{l|}{1.41387} & 0.04120 & \multicolumn{1}{l|}{1.40453} & 0.00821 & \multicolumn{1}{l|}{1.39966} & 0.00421 & \multicolumn{1}{l|}{1.40303} & 0.00250 & \multicolumn{1}{l|}{1.40093} & 0.00154 \\ \cline{2-12} 
\multicolumn{1}{|c|}{} & $\beta$ & \multicolumn{1}{l|}{0.90881} & 0.01828 & \multicolumn{1}{l|}{0.90426} & 0.00369 & \multicolumn{1}{l|}{0.90084} & 0.00174 & \multicolumn{1}{l|}{0.90104} & 0.00123 & \multicolumn{1}{l|}{0.89985} & 0.00064 \\ \hline
\multicolumn{1}{|c|}{\multirow{2}{*}{MSSL}} & $\eta$ & \multicolumn{1}{l|}{1.39971} & 0.05237 & \multicolumn{1}{l|}{1.40219} & 0.00977 & \multicolumn{1}{l|}{1.39883} & 0.00489 & \multicolumn{1}{l|}{1.40130} & 0.00283 & \multicolumn{1}{l|}{1.40200} & 0.00180 \\ \cline{2-12} 
\multicolumn{1}{|c|}{} & $\beta$ & \multicolumn{1}{l|}{0.96783} & 0.03286 & \multicolumn{1}{l|}{0.91484} & 0.00451 & \multicolumn{1}{l|}{0.90483} & 0.00191 & \multicolumn{1}{l|}{0.90382} & 0.00133 & \multicolumn{1}{l|}{0.90144} & 0.00074 \\ \hline
\end{tabular}%

\end{table}
\end{landscape}


\begin{landscape}
\begin{table}[ht]
\small
\caption{Simulation results at $\eta = 1.9$ and $\beta = 1.4$.}
\label{simtab7}

\begin{tabular}{|cl|ll|ll|ll|ll|ll|}
\hline
\multicolumn{2}{|c|}{n} & \multicolumn{2}{c|}{30} & \multicolumn{2}{c|}{150} & \multicolumn{2}{c|}{300} & \multicolumn{2}{c|}{500} & \multicolumn{2}{c|}{800} \\ \hline
\multicolumn{2}{|c|}{Estimate} & \multicolumn{1}{l|}{Mean} & MSE & \multicolumn{1}{l|}{Mean} & MSE & \multicolumn{1}{l|}{Mean} & MSE & \multicolumn{1}{l|}{Mean} & MSE & \multicolumn{1}{l|}{Mean} & MSE \\ \hline
\multicolumn{1}{|c|}{\multirow{2}{*}{MLE}} & $\eta$ & \multicolumn{1}{l|}{1.90784} & 0.03151 & \multicolumn{1}{l|}{1.89354} & 0.00617 & \multicolumn{1}{l|}{1.89840} & 0.00318 & \multicolumn{1}{l|}{1.90029} & 0.00186 & \multicolumn{1}{l|}{1.90109} & 0.00114 \\ \cline{2-12} 
\multicolumn{1}{|c|}{} & $\beta$ & \multicolumn{1}{l|}{1.47612} & 0.05280 & \multicolumn{1}{l|}{1.41453} & 0.00726 & \multicolumn{1}{l|}{1.40670} & 0.00352 & \multicolumn{1}{l|}{1.40555} & 0.00205 & \multicolumn{1}{l|}{1.40371} & 0.00137 \\ \hline
\multicolumn{1}{|c|}{\multirow{2}{*}{ADE}} & $\eta$ & \multicolumn{1}{l|}{1.91285} & 0.03362 & \multicolumn{1}{l|}{1.89380} & 0.00674 & \multicolumn{1}{l|}{1.89943} & 0.00340 & \multicolumn{1}{l|}{1.90066} & 0.00202 & \multicolumn{1}{l|}{1.90163} & 0.00122 \\ \cline{2-12} 
\multicolumn{1}{|c|}{} & $\beta$ & \multicolumn{1}{l|}{1.42774} & 0.05223 & \multicolumn{1}{l|}{1.40382} & 0.00820 & \multicolumn{1}{l|}{1.40087} & 0.00433 & \multicolumn{1}{l|}{1.40143} & 0.00251 & \multicolumn{1}{l|}{1.39932} & 0.00165 \\ \hline
\multicolumn{1}{|c|}{\multirow{2}{*}{CME}} & $\eta$ & \multicolumn{1}{l|}{1.90659} & 0.03660 & \multicolumn{1}{l|}{1.89231} & 0.00741 & \multicolumn{1}{l|}{1.89917} & 0.00371 & \multicolumn{1}{l|}{1.90027} & 0.00225 & \multicolumn{1}{l|}{1.90167} & 0.00134 \\ \cline{2-12} 
\multicolumn{1}{|c|}{} & $\beta$ & \multicolumn{1}{l|}{1.47560} & 0.08316 & \multicolumn{1}{l|}{1.41226} & 0.01124 & \multicolumn{1}{l|}{1.40567} & 0.00594 & \multicolumn{1}{l|}{1.40434} & 0.00346 & \multicolumn{1}{l|}{1.40049} & 0.00220 \\ \hline
\multicolumn{1}{|c|}{\multirow{2}{*}{MPS}} & $\eta$ & \multicolumn{1}{l|}{1.89504} & 0.03163 & \multicolumn{1}{l|}{1.89086} & 0.00626 & \multicolumn{1}{l|}{1.89708} & 0.00318 & \multicolumn{1}{l|}{1.89941} & 0.00186 & \multicolumn{1}{l|}{1.90054} & 0.00114 \\ \cline{2-12} 
\multicolumn{1}{|c|}{} & $\beta$ & \multicolumn{1}{l|}{1.61620} & 0.11015 & \multicolumn{1}{l|}{1.45070} & 0.01011 & \multicolumn{1}{l|}{1.42718} & 0.00437 & \multicolumn{1}{l|}{1.41909} & 0.00245 & \multicolumn{1}{l|}{1.41259} & 0.00155 \\ \hline
\multicolumn{1}{|c|}{\multirow{2}{*}{LSE}} & $\eta$ & \multicolumn{1}{l|}{1.90659} & 0.03660 & \multicolumn{1}{l|}{1.89231} & 0.00741 & \multicolumn{1}{l|}{1.89917} & 0.00371 & \multicolumn{1}{l|}{1.90027} & 0.00225 & \multicolumn{1}{l|}{1.90167} & 0.00134 \\ \cline{2-12} 
\multicolumn{1}{|c|}{} & $\beta$ & \multicolumn{1}{l|}{1.47560} & 0.08316 & \multicolumn{1}{l|}{1.41226} & 0.01124 & \multicolumn{1}{l|}{1.40567} & 0.00594 & \multicolumn{1}{l|}{1.40434} & 0.00346 & \multicolumn{1}{l|}{1.40049} & 0.00220 \\ \hline
\multicolumn{1}{|c|}{\multirow{2}{*}{RADE}} & $\eta$ & \multicolumn{1}{l|}{1.91480} & 0.03501 & \multicolumn{1}{l|}{1.89402} & 0.00705 & \multicolumn{1}{l|}{1.89982} & 0.00355 & \multicolumn{1}{l|}{1.90081} & 0.00212 & \multicolumn{1}{l|}{1.90184} & 0.00128 \\ \cline{2-12} 
\multicolumn{1}{|c|}{} & $\beta$ & \multicolumn{1}{l|}{1.44158} & 0.06053 & \multicolumn{1}{l|}{1.40548} & 0.00955 & \multicolumn{1}{l|}{1.40364} & 0.00483 & \multicolumn{1}{l|}{1.40238} & 0.00276 & \multicolumn{1}{l|}{1.40067} & 0.00182 \\ \hline
\multicolumn{1}{|c|}{\multirow{2}{*}{WLSE}} & $\eta$ & \multicolumn{1}{l|}{1.90659} & 0.03660 & \multicolumn{1}{l|}{1.89231} & 0.00741 & \multicolumn{1}{l|}{1.89917} & 0.00371 & \multicolumn{1}{l|}{1.90027} & 0.00225 & \multicolumn{1}{l|}{1.90167} & 0.00134 \\ \cline{2-12} 
\multicolumn{1}{|c|}{} & $\beta$ & \multicolumn{1}{l|}{1.47560} & 0.08316 & \multicolumn{1}{l|}{1.41226} & 0.01124 & \multicolumn{1}{l|}{1.40567} & 0.00594 & \multicolumn{1}{l|}{1.40434} & 0.00346 & \multicolumn{1}{l|}{1.40049} & 0.00220 \\ \hline
\multicolumn{1}{|c|}{\multirow{2}{*}{LADE}} & $\eta$ & \multicolumn{1}{l|}{1.90458} & 0.03886 & \multicolumn{1}{l|}{1.89159} & 0.00797 & \multicolumn{1}{l|}{1.89922} & 0.00398 & \multicolumn{1}{l|}{1.90021} & 0.00240 & \multicolumn{1}{l|}{1.90163} & 0.00142 \\ \cline{2-12} 
\multicolumn{1}{|c|}{} & $\beta$ & \multicolumn{1}{l|}{1.46172} & 0.08270 & \multicolumn{1}{l|}{1.41128} & 0.01167 & \multicolumn{1}{l|}{1.40237} & 0.00643 & \multicolumn{1}{l|}{1.40321} & 0.00377 & \multicolumn{1}{l|}{1.39955} & 0.00243 \\ \hline
\multicolumn{1}{|c|}{\multirow{2}{*}{MSALD}} & $\eta$ & \multicolumn{1}{l|}{1.92361} & 0.05453 & \multicolumn{1}{l|}{1.89558} & 0.00857 & \multicolumn{1}{l|}{1.90121} & 0.00460 & \multicolumn{1}{l|}{1.89994} & 0.00264 & \multicolumn{1}{l|}{1.90131} & 0.00155 \\ \cline{2-12} 
\multicolumn{1}{|c|}{} & $\beta$ & \multicolumn{1}{l|}{1.46305} & 0.09024 & \multicolumn{1}{l|}{1.40465} & 0.00993 & \multicolumn{1}{l|}{1.40114} & 0.00506 & \multicolumn{1}{l|}{1.40107} & 0.00303 & \multicolumn{1}{l|}{1.39883} & 0.00199 \\ \hline
\multicolumn{1}{|c|}{\multirow{2}{*}{ADLTS}} & $\eta$ & \multicolumn{1}{l|}{1.91285} & 0.03362 & \multicolumn{1}{l|}{1.89380} & 0.00674 & \multicolumn{1}{l|}{1.89943} & 0.00340 & \multicolumn{1}{l|}{1.90066} & 0.00202 & \multicolumn{1}{l|}{1.90163} & 0.00122 \\ \cline{2-12} 
\multicolumn{1}{|c|}{} & $\beta$ & \multicolumn{1}{l|}{1.42774} & 0.05223 & \multicolumn{1}{l|}{1.40382} & 0.00820 & \multicolumn{1}{l|}{1.40087} & 0.00433 & \multicolumn{1}{l|}{1.40143} & 0.00251 & \multicolumn{1}{l|}{1.39932} & 0.00165 \\ \hline
\multicolumn{1}{|c|}{\multirow{2}{*}{PE}} & $\eta$ & \multicolumn{1}{l|}{1.91285} & 0.03362 & \multicolumn{1}{l|}{1.89380} & 0.00674 & \multicolumn{1}{l|}{1.89943} & 0.00340 & \multicolumn{1}{l|}{1.90066} & 0.00202 & \multicolumn{1}{l|}{1.90163} & 0.00122 \\ \cline{2-12} 
\multicolumn{1}{|c|}{} & $\beta$ & \multicolumn{1}{l|}{1.42774} & 0.05223 & \multicolumn{1}{l|}{1.40382} & 0.00820 & \multicolumn{1}{l|}{1.40087} & 0.00433 & \multicolumn{1}{l|}{1.40143} & 0.00251 & \multicolumn{1}{l|}{1.39932} & 0.00165 \\ \hline
\multicolumn{1}{|c|}{\multirow{2}{*}{MSSL}} & $\eta$ & \multicolumn{1}{l|}{1.90142} & 0.04337 & \multicolumn{1}{l|}{1.89230} & 0.00799 & \multicolumn{1}{l|}{1.89796} & 0.00409 & \multicolumn{1}{l|}{1.90008} & 0.00238 & \multicolumn{1}{l|}{1.90129} & 0.00143 \\ \cline{2-12} 
\multicolumn{1}{|c|}{} & $\beta$ & \multicolumn{1}{l|}{1.51438} & 0.08824 & \multicolumn{1}{l|}{1.41745} & 0.01030 & \multicolumn{1}{l|}{1.40734} & 0.00495 & \multicolumn{1}{l|}{1.40539} & 0.00273 & \multicolumn{1}{l|}{1.40167} & 0.00185 \\ \hline
\end{tabular}%

\end{table}
\end{landscape}


\begin{table}[ht]
\caption{Total ranks of tables from table \ref{simtab1} to table \ref{simtab7}  }
\label{ranks}
\resizebox{\columnwidth}{!}{%
\begin{tabular}{|cc|c|c|c|c|c|c|c|c|c|c|c|c|}
\hline
\multicolumn{1}{|c|}{Parameters} & n & MLE & ADE & CME & MPS & LSE & RADE & WLSE & LADE & MSALD & ADLTS & PE & MSSL \\ \hline
\multicolumn{1}{|c|}{\multirow{5}{*}{$\eta = 0.4$ and $\beta = 0.4$}} & 30 & 2 & 7 & 19 & 10 & 19 & 12 & 19 & 24 & 18 & 7 & 7 & 12 \\ \cline{2-14} 
\multicolumn{1}{|c|}{} & 150 & 2 & 9 & 20 & 8 & 20 & 10 & 20 & 24 & 15 & 9 & 9 & 10 \\ \cline{2-14} 
\multicolumn{1}{|c|}{} & 300 & 3 & 9 & 20 & 7 & 20 & 10 & 20 & 24 & 15 & 9 & 9 & 10 \\ \cline{2-14} 
\multicolumn{1}{|c|}{} & 500 & 3 & 12 & 20 & 4 & 20 & 10 & 20 & 24 & 12 & 12 & 12 & 7 \\ \cline{2-14} 
\multicolumn{1}{|c|}{} & 800 & 3 & 9 & 20 & 4 & 20 & 9 & 20 & 24 & 16 & 9 & 9 & 13 \\ \hline
\multicolumn{1}{|c|}{\multirow{5}{*}{$\eta   = 0.4$ and $\beta = 0.9$}} & 30 & 3 & 10 & 17 & 3 & 17 & 9 & 17 & 22 & 23 & 10 & 10 & 15 \\ \cline{2-14} 
\multicolumn{1}{|c|}{} & 150 & 2 & 9 & 17 & 4 & 17 & 9 & 17 & 23 & 23 & 9 & 9 & 17 \\ \cline{2-14} 
\multicolumn{1}{|c|}{} & 300 & 2 & 7 & 18 & 7 & 18 & 12 & 18 & 24 & 22 & 7 & 7 & 14 \\ \cline{2-14} 
\multicolumn{1}{|c|}{} & 500 & 2 & 8 & 18 & 4 & 18 & 12 & 18 & 23 & 20 & 8 & 8 & 17 \\ \cline{2-14} 
\multicolumn{1}{|c|}{} & 800 & 2 & 8 & 19 & 4 & 19 & 12 & 19 & 23 & 20 & 8 & 8 & 14 \\ \hline
\multicolumn{1}{|c|}{\multirow{5}{*}{$\eta   = 0.9$ and $\beta = 0.4$}} & 30 & 2 & 7 & 20 & 10 & 20 & 11 & 20 & 24 & 14 & 7 & 7 & 14 \\ \cline{2-14} 
\multicolumn{1}{|c|}{} & 150 & 2 & 8 & 20 & 8 & 20 & 10 & 20 & 24 & 15 & 8 & 8 & 13 \\ \cline{2-14} 
\multicolumn{1}{|c|}{} & 300 & 2 & 9 & 20 & 5 & 20 & 10 & 20 & 24 & 14 & 9 & 9 & 14 \\ \cline{2-14} 
\multicolumn{1}{|c|}{} & 500 & 2 & 11 & 20 & 4 & 20 & 11 & 20 & 24 & 12 & 11 & 11 & 10 \\ \cline{2-14} 
\multicolumn{1}{|c|}{} & 800 & 2 & 10 & 20 & 4 & 20 & 11 & 20 & 24 & 15 & 10 & 10 & 10 \\ \hline
\multicolumn{1}{|c|}{\multirow{5}{*}{$\eta   = 0.9$ and $\beta = 0.9$}} & 30 & 3 & 7 & 17 & 6 & 17 & 12 & 17 & 21 & 24 & 7 & 7 & 18 \\ \cline{2-14} 
\multicolumn{1}{|c|}{} & 150 & 2 & 8 & 17 & 4 & 17 & 12 & 17 & 22 & 23 & 8 & 8 & 18 \\ \cline{2-14} 
\multicolumn{1}{|c|}{} & 300 & 2 & 7 & 18 & 7 & 18 & 12 & 18 & 23 & 23 & 7 & 7 & 14 \\ \cline{2-14} 
\multicolumn{1}{|c|}{} & 500 & 2 & 8 & 19 & 4 & 19 & 12 & 19 & 23 & 20 & 8 & 8 & 14 \\ \cline{2-14} 
\multicolumn{1}{|c|}{} & 800 & 2 & 8 & 18 & 4 & 18 & 12 & 18 & 23 & 20 & 8 & 8 & 17 \\ \hline
\multicolumn{1}{|c|}{\multirow{5}{*}{$\eta   = 0.9$ and $\beta = 1.4$}} & 30 & 6 & 6 & 15 & 13 & 15 & 11 & 15 & 19 & 22 & 6 & 6 & 22 \\ \cline{2-14} 
\multicolumn{1}{|c|}{} & 150 & 2 & 7 & 18 & 8 & 18 & 11 & 18 & 22 & 20 & 7 & 7 & 18 \\ \cline{2-14} 
\multicolumn{1}{|c|}{} & 300 & 2 & 7 & 18 & 7 & 18 & 12 & 18 & 23 & 20 & 7 & 7 & 17 \\ \cline{2-14} 
\multicolumn{1}{|c|}{} & 500 & 2 & 7 & 18 & 7 & 18 & 12 & 18 & 23 & 20 & 7 & 7 & 17 \\ \cline{2-14} 
\multicolumn{1}{|c|}{} & 800 & 2 & 8 & 18 & 4 & 18 & 12 & 18 & 23 & 20 & 8 & 8 & 17 \\ \hline
\multicolumn{1}{|c|}{\multirow{5}{*}{$\eta   = 1.4$ and $\beta = 0.9$}} & 30 & 5 & 6 & 15 & 14 & 15 & 11 & 15 & 21 & 22 & 6 & 6 & 20 \\ \cline{2-14} 
\multicolumn{1}{|c|}{} & 150 & 2 & 7 & 18 & 8 & 18 & 11 & 18 & 23 & 20 & 7 & 7 & 17 \\ \cline{2-14} 
\multicolumn{1}{|c|}{} & 300 & 2 & 7 & 18 & 7 & 18 & 12 & 18 & 23 & 20 & 7 & 7 & 17 \\ \cline{2-14} 
\multicolumn{1}{|c|}{} & 500 & 2 & 8 & 19 & 4 & 19 & 12 & 19 & 23 & 20 & 8 & 8 & 14 \\ \cline{2-14} 
\multicolumn{1}{|c|}{} & 800 & 2 & 8 & 18 & 4 & 18 & 12 & 18 & 23 & 20 & 8 & 8 & 17 \\ \hline
\multicolumn{1}{|c|}{\multirow{5}{*}{$\eta   = 1.9$ and $\beta = 1.4$}} & 30 & 5 & 6 & 16 & 14 & 16 & 11 & 16 & 16 & 23 & 6 & 6 & 21 \\ \cline{2-14} 
\multicolumn{1}{|c|}{} & 150 & 2 & 7 & 18 & 9 & 18 & 11 & 18 & 22 & 18 & 7 & 7 & 19 \\ \cline{2-14} 
\multicolumn{1}{|c|}{} & 300 & 3 & 7 & 18 & 6 & 18 & 12 & 18 & 22 & 20 & 7 & 7 & 18 \\ \cline{2-14} 
\multicolumn{1}{|c|}{} & 500 & 2 & 8 & 18 & 4 & 18 & 13 & 18 & 23 & 20 & 8 & 8 & 16 \\ \cline{2-14} 
\multicolumn{1}{|c|}{} & 800 & 3 & 8 & 18 & 3 & 18 & 12 & 18 & 22 & 20 & 8 & 8 & 18 \\ \hline
\multicolumn{2}{|c|}{$\sum Ranks$} & \multicolumn{1}{l|}{87} & \multicolumn{1}{l|}{278} & \multicolumn{1}{l|}{640} & \multicolumn{1}{l|}{223} & \multicolumn{1}{l|}{640} & \multicolumn{1}{l|}{393} & \multicolumn{1}{l|}{640} & \multicolumn{1}{l|}{795} & \multicolumn{1}{l|}{669} & \multicolumn{1}{l|}{278} & \multicolumn{1}{l|}{278} & \multicolumn{1}{l|}{539} \\ \hline
\multicolumn{2}{|c|}{Overall Ranks} & \multicolumn{1}{l|}{1} & \multicolumn{1}{l|}{4} & \multicolumn{1}{l|}{9} & \multicolumn{1}{l|}{2} & \multicolumn{1}{l|}{9} & \multicolumn{1}{l|}{6} & \multicolumn{1}{l|}{9} & \multicolumn{1}{l|}{12} & \multicolumn{1}{l|}{11} & \multicolumn{1}{l|}{4} & \multicolumn{1}{l|}{4} & \multicolumn{1}{l|}{7} \\ \hline
\end{tabular}%
}
\end{table}


\begin{figure}[htp!]
    \centering
{{\includegraphics[width=0.4\textwidth]{Fig5a.png}}}
   {{\includegraphics[width=0.4\textwidth]{Fig5b.png}}}
   {{\includegraphics[width=0.4\textwidth]{Fig5c.png}}}
  {{\includegraphics[width=0.4\textwidth]{Fig5d.png}}}
    \caption{MSE for MLE,ADE,CME and MPS  schemes in table \ref{simtab1}}%
    \label{simgraph1}
\end{figure}


\begin{figure}[htp!]
    \centering
{{\includegraphics[width=0.4\textwidth]{Fig6a.png}}}
  {{\includegraphics[width=0.4\textwidth]{Fig6b.png}}}
{{\includegraphics[width=0.4\textwidth]{Fig6c.png}}}
    {{\includegraphics[width=0.4\textwidth]{Fig6d.png}}}    
    \caption{ MSE for LSE,RADE,WLSE and LADE  schemes in table \ref{simtab1}}%
    \label{simgraph2}
\end{figure}


\begin{figure}[htp!]
    \centering
{{\includegraphics[width=0.4\textwidth]{Fig7a.png}}}
{{\includegraphics[width=0.4\textwidth]{Fig7b.png}}}
{{\includegraphics[width=0.4\textwidth]{Fig7c.png}}}
{{\includegraphics[width=0.4\textwidth]{Fig7d.png}}}
    \caption{MSE for MSALD, ADLTS,PE and MSSL schemes in table \ref{simtab1}}%
    \label{simgraph3}
\end{figure}

\newpage
\section{ Data analysis }\label{sec6}
The significance and promise of the MKTL distribution are demonstrated in this section through the use of three authentic data sets.

The first set of data shows the \textcolor{black}{Burr} measurements (in millimetres) for 50 \textcolor{black}{Burr} observations on iron sheets. The sheet thickness is 3.15 mm, and the hole diameter is 12 mm. was utilised by ~\cite{data1}. The provided data set consists of the following values: 0.32, 0.16, 0.22, 0.14, 0.16, 0.08, 0.14, 0.12, 0.06, 0.12, 0.08, 0.16, 0.04, 0.22, 0.12, 0.02, 0.06, 0.18, 0.16, 0.28, 0.04, 0.22, 0.26, 0.08, 0.14, 0.18, 0.08, 0.26, 0.18, 0.32, 0.24, 0.24, 0.24, 0.16, 0.16, 0.02, 0.18, 0.24, 0.14, 0.04, 0.14, 0.26, 0.14, 0.16, 0.32, 0.24, 0.06, 0.12, 0.22, 0.24.


The second set of data shows the permanent wilting point (PWP) observations from the first 100 daily soil moisture data points, represented by 15 data points of soil moisture deficit. is studied by~\cite{data2},  data are: 0.0468, 0.0774, 0.0443, 0.0938, 0.0882, 0.0171, 0.0917, 0.0305, 0.0798, 0.0757, 0.0444, 0.0959, 0.0179, 0.0439, 0.049. 

The third data set presents 15 data points, which is examined by~\cite{data2}. The following data relates to soil moisture, which is the reason for PWP: 0.0561, 0.0243, 0.0695, 0.0062, 0.0821, 0.0557, 0.0226, 0.0556, 0.0083, 0.0829, 0.0118, 0.051, 0.0041, 0.0202, 0.0532.

The descriptive analysis of all the data sets is reported in Table~\ref{t5}.


\begin{table}[htp!]
\begin{adjustwidth}{-2.25in}{0in}
\caption{Some descriptive analysis of all data sets.}
\label{t5}
    \centering
\begin{tabular}{lccccccccc}
\hline
 & $n$ & Mean & Median & Variance & Skewness & Kurtosis & Range & Minimum & Maximum  \\
 \hline
data1 & 50 & 0.1632 & 0.1600 & 0.0066 & 0.0746 & -0.7374 & 0.3000 & 0.0200 & 0.3200  \\
data2 & 15 & 0.0402 & 0.0510 & 0.0008 & 0.1207 & -1.4363 & 0.0788 & 0.0041 & 0.0829  \\
data3 & 15 & 0.0598 & 0.0490 & 0.0008 & -0.1207 & -1.4363 & 0.0788 & 0.0171 & 0.0959   \\
\hline
\end{tabular}
\end{adjustwidth}
\end{table}

The MKTL distribution's goodness of fit is evaluated using these actual data sets. The suggested model is compared with inverse Topp Leone (ITL)~\cite{Hassan2020}, Kumaraswamy (Kw)~\cite{r2}, truncated power Lomax (TPL)~\cite{r3}, beta (B)~\cite{r4}, truncated Weibull (TW)~\cite{r5}, truncated  inverse Topp Leone (TITL)~\cite{r6}, unit exponential Pareto (UEP)~\cite{r7},   and TL models.

The maximum likelihood estimators (MLEs) and standard errors (SEs) of the model parameters are computed. In order to assess the distribution models, various criteria are taken into account, including the Akaike information criterion ($AIC$), Bayesian information criterion ($BIC$), correct AIC ($CAIC$), Hannan-Quinn IC ($HQIC$), Kolmogorov-Smirnov ($KS$) test, p-value of $KS$ ($PV\_KS$), the Cram\'er-Von-Mises test ($W$), p-value of $W$ ($PV\_W$), the Anderson-Darling test ($A$) and p-value of $A$ ($PV\_A$). test. In contrast, the broader dissemination is associated with reduced values of $AIC$, $CAIC$, $BIC$, $HQIC$, $KS$, $W$, $A$ and the highest magnitude of $PV\_KS$, $PV\_W$ and $PV\_A$. The MLEs of the competing models, along with their SEs and the values of $AIC$, $CAIC$, $BIC$, $HQIC$, $PV\_KS$,$W$, $PV\_W$, $A$, $PV\_A$ and $KS$ for the proposed datasets, are shown in Tables~\ref{data1-2}-\ref{data3-1}. It was found that the MORW distribution, characterized by three parameters, has a better goodness of fit compared to alternative models. This distribution has the lowest values for $AIC$, $CAIC$, $BIC$, $HQIC$, $KS$, $W$ and $A$ and the highest value for $PV\_KS$, $PV\_W$ and $PV\_A$ among the distributions considered in this analysis. among all fitted models. Figures~\ref{plot data1}-\ref{plot data3} illustrates the original PDF shape using the non-parametric kernel density estimate method, and we can see from Figures~\ref{plot data1}-\ref{plot data3} that the PDF has an asymmetrical shape. Moreover, the quantile-quantile (QQ) plot in the same figure is used to verify the normalcy criterion. The box plot can also be used to identify outliers. As a result, we may conclude that the first dataset contains outliers (Figures~\ref{plot data1}-\ref{plot data3} shows the data as blue dots, while the red circle indicates the median). In addition, Figures~\ref{d11}-\ref{d33} show the graphical representations of the estimated pdf, cdf and probability plots (PP) for the competing model applied to the given data sets.


\begin{figure}[htp!]
\centering{
\includegraphics[scale=0.74]{Fig8.png}
}
\caption{Some basic non-parametric plots for the first dataset.}
\label{plot data1}
\end{figure}


\begin{figure}[htp!]
\centering{
\includegraphics[scale=0.74]{Fig9.png}
}
\caption{Some basic non-parametric plots for the second dataset.}
\label{plot data2}
\end{figure}


\begin{figure}[htp!]
\centering{
\includegraphics[scale=0.74]{Fig10.png}
}
\caption{Some basic non-parametric plots for the third dataset.}
\label{plot data3}
\end{figure}


\begin{table}[htp!]
\centering
\caption{MLEs and SEs for the first data set.}
\label{data1-2}

\begin{tabular}{lcccccc}
\hline
Distributions
 & $\hat\eta$ & $\hat\beta$ & $\hat\theta$ & $SE(\hat{\eta})$ & $SE(\hat{\beta})$ & $SE(\hat{\theta})$ \\
\hline
MKTL & 0.6552 & 1.9321 &  & 0.0356 & 0.2074 &  \\
ITL & 44.4100 &  &  & 6.2805 &  &  \\
TL & 0.7248 &  &  & 0.1025 &  &  \\
Kw & 2.0775 & 33.1423 &  & 0.2549 & 13.9256 &  \\
TPL & 39.1200 & 2.1546 &  & 15.0128 & 0.2403 &  \\
B & 2.6829 & 13.8691 &  & 0.5072 & 2.8287 &  \\
TW & 36.2662 & 2.1195 &  & 14.4750 & 0.2463 &  \\
TITL & 44.4213 &  &  & 6.2836 &  &  \\
UEP & 1.7694 & 0.2203 & 0.9172 & 0.2018 & 2.0379 & 15.0132 \\
 \hline
\end{tabular}%

\end{table}

\begin{table}[htp!]
\centering
\caption{Measures of fitting for the first data set.}
\label{tab:data1-1}
\resizebox{\columnwidth}{!}{%
\begin{tabular}{lcccccccc}
\hline
\multirow{2}{*}{Distributions
} & \multirow{2}{*}{Lnl} & \multirow{2}{*}{AIC} & \multirow{2}{*}{BIC} & \multirow{2}{*}{CAIC} & \multirow{2}{*}{HQIC} & KS & W & A \\
 &  &  &  &  &  & (Pv\_KS) & (Pv\_W) & (Pv\_A) \\
 \hline
\multirow{2}{*}{MKTL} & \multirow{2}{*}{-114.625} & \multirow{2}{*}{-110.625} & \multirow{2}{*}{-106.801} & \multirow{2}{*}{-110.37} & \multirow{2}{*}{-109.169} & 0.0906 & 0.0733 & 0.4458 \\
 &  &  &  &  &  & (0.8066) & (0.7334) & (0.8017) \\
 \hline
\multirow{2}{*}{ITL} & \multirow{2}{*}{-107.632} & \multirow{2}{*}{-105.632} & \multirow{2}{*}{-103.72} & \multirow{2}{*}{-105.549} & \multirow{2}{*}{-104.904} & 0.1708 & 0.2346 & 1.1931 \\
 &  &  &  &  &  & (0.1082) & (0.2096) & (0.27) \\
 \hline
\multirow{2}{*}{TL} & \multirow{2}{*}{-56.8156} & \multirow{2}{*}{-54.8156} & \multirow{2}{*}{-52.9036} & \multirow{2}{*}{-54.7323} & \multirow{2}{*}{-54.0875} & 0.3623 & 1.6469 & 8.2635 \\
 &  &  &  &  &  & ($>$0.001) & (0.0001) & (0.0001) \\
 \hline
\multirow{2}{*}{Kw} & \multirow{2}{*}{-112.137} & \multirow{2}{*}{-108.137} & \multirow{2}{*}{-104.313} & \multirow{2}{*}{-107.882} & \multirow{2}{*}{-106.681} & 0.1103 & 0.1042 & 0.6776 \\
 &  &  &  &  &  & (0.5777) & (0.5663) & (0.5771) \\
 \hline
\multirow{2}{*}{TPL} & \multirow{2}{*}{-111.471} & \multirow{2}{*}{-107.471} & \multirow{2}{*}{-103.647} & \multirow{2}{*}{-107.216} & \multirow{2}{*}{-106.015} & 0.1101 & 0.1088 & 0.7357 \\
 &  &  &  &  &  & (0.5789) & (0.5453) & (0.5290) \\
 \hline
\multirow{2}{*}{B} & \multirow{2}{*}{-109.213} & \multirow{2}{*}{-105.213} & \multirow{2}{*}{-101.389} & \multirow{2}{*}{-104.958} & \multirow{2}{*}{-103.757} & 0.1415 & 0.1540 & 0.9125 \\
 &  &  &  &  &  & (0.2692) & (0.3785) & (0.4061) \\
 \hline
\multirow{2}{*}{TW} & \multirow{2}{*}{-111.784} & \multirow{2}{*}{-107.784} & \multirow{2}{*}{-103.96} & \multirow{2}{*}{-107.528} & \multirow{2}{*}{-106.327} & 0.1099 & 0.1066 & 0.7085 \\
 &  &  &  &  &  & (0.5813) & (0.5552) & (0.5510) \\
 \hline
\multirow{2}{*}{TITL} & \multirow{2}{*}{-107.633} & \multirow{2}{*}{-105.633} & \multirow{2}{*}{-103.721} & \multirow{2}{*}{-105.549} & \multirow{2}{*}{-104.905} & 0.1709 & 0.2352 & 1.1954 \\
 &  &  &  &  &  & (0.1079) & (0.2087) & (0.2691) \\
 \hline
\multirow{2}{*}{UEP} & \multirow{2}{*}{-77.2764} & \multirow{2}{*}{-71.2764} & \multirow{2}{*}{-65.5403} & \multirow{2}{*}{-70.7546} & \multirow{2}{*}{-69.092} & 0.0983 & 0.0838 & 0.5336 \\
 &  &  &  &  &  & (0.7194) & (0.6722) & (0.7120) \\
 \hline
\end{tabular}%
}
\end{table}


\begin{table}[htp!]
\centering
\caption{MLEs and SEs for the second data set.}
\label{data2-2}

\begin{tabular}{lcccccc}
\hline
Distributions
 & $\hat\eta$ & $\hat\beta$ & $\hat\theta$ & $SE(\hat{\eta})$ & $SE(\hat{\beta})$ & $SE(\hat{\theta})$ \\
\hline
MKTL & 0.2890 & 2.7477 &  & 0.0204 & 0.5692 &  \\
ITL & 485.6900 &  &  & 125.4058 &  &  \\
TL & 0.3460 &  &  & 0.0893 &  &  \\
Kw & 1.4011 & 78.9277 &  & 0.3138 & 74.3173 &  \\
TPL & 86.6196 & 1.4266 &  & 77.6232 & 0.3033 &  \\
B & 1.5370 & 36.8077 &  & 0.5119 & 14.3484 &  \\
TW & 82.9288 & 1.4147 &  & 76.0338 & 0.3080 &  \\
TITL & 485.6900 &  &  & 125.4058 &  &  \\
UEP & 1.3668 & 0.0079 & 0.0887 & 0.2984 & 0.0054 & 0.0973 \\
 \hline
\end{tabular}%

\end{table}

\begin{table}[htp!]
\centering
\caption{Measures of fitting for the second data set.}
\label{data2-1}
\resizebox{\columnwidth}{!}{%
\begin{tabular}{lcccccccc}
\hline
\multirow{2}{*}{Distributions} & \multirow{2}{*}{Lnl} & \multirow{2}{*}{AIC} & \multirow{2}{*}{BIC} & \multirow{2}{*}{CAIC} & \multirow{2}{*}{HQIC} & KS & W & A \\
 &  &  &  &  &  & (Pv\_KS) & (Pv\_W) & (Pv\_A) \\
 \hline
\multirow{2}{*}{MKTL} & \multirow{2}{*}{-69.6850} & \multirow{2}{*}{-65.6850} & \multirow{2}{*}{-64.2689} & \multirow{2}{*}{-64.6850} & \multirow{2}{*}{-65.7001} & 0.2184 & 0.1056 & 0.5815 \\
 &  &  &  &  &  & (0.4123) & (0.5641) & (0.6627) \\  \hline
\multirow{2}{*}{ITL} & \multirow{2}{*}{-66.0095} & \multirow{2}{*}{-64.0095} & \multirow{2}{*}{-63.3014} & \multirow{2}{*}{-63.7018} & \multirow{2}{*}{-64.0170} & 0.2274 & 0.2086 & 1.6328 \\
 &  &  &  &  &  & (0.3638) & (0.2527) & (0.1482) \\  \hline
\multirow{2}{*}{TL} & \multirow{2}{*}{-44.4172} & \multirow{2}{*}{-42.4172} & \multirow{2}{*}{-41.7092} & \multirow{2}{*}{-42.1096} & \multirow{2}{*}{-42.4248} & 0.4708 & 0.6922 & 3.3673 \\
 &  &  &  &  &  & (0.0014) & (0.0121) & (0.0184) \\  \hline
\multirow{2}{*}{Kw} & \multirow{2}{*}{-68.6785} & \multirow{2}{*}{-64.6785} & \multirow{2}{*}{-63.2624} & \multirow{2}{*}{-63.6785} & \multirow{2}{*}{-64.6936} & 0.2409 & 0.1185 & 0.6674 \\
 &  &  &  &  &  & (0.2983) & (0.5067) & (0.5839) \\  \hline
\multirow{2}{*}{TPL} & \multirow{2}{*}{-68.5582} & \multirow{2}{*}{-64.5582} & \multirow{2}{*}{-63.1421} & \multirow{2}{*}{-63.5582} & \multirow{2}{*}{-64.5733} & 0.2417 & 0.1211 & 0.6869 \\
 &  &  &  &  &  & (0.2946) & (0.4959) & (0.5672) \\  \hline
\multirow{2}{*}{B} & \multirow{2}{*}{-68.2194} & \multirow{2}{*}{-64.2194} & \multirow{2}{*}{-62.8033} & \multirow{2}{*}{-63.2194} & \multirow{2}{*}{-64.2345} & 0.2481 & 0.1161 & 0.6480 \\
 &  &  &  &  &  & (0.2668) & (0.5168) & (0.6010) \\  \hline
\multirow{2}{*}{TW} & \multirow{2}{*}{-68.6161} & \multirow{2}{*}{-64.6161} & \multirow{2}{*}{-63.2000} & \multirow{2}{*}{-63.6161} & \multirow{2}{*}{-64.6312} & 0.2413 & 0.1199 & 0.6777 \\
 &  &  &  &  &  & (0.2964) & (0.5009) & (0.5750) \\  \hline
\multirow{2}{*}{TITL} & \multirow{2}{*}{-66.0095} & \multirow{2}{*}{-64.0095} & \multirow{2}{*}{-63.3014} & \multirow{2}{*}{-63.7018} & \multirow{2}{*}{-64.0170} & 0.2274 & 0.2086 & 1.6328 \\
 &  &  &  &  &  & (0.3638) & (0.2527) & (0.1482) \\  \hline
\multirow{2}{*}{UEP} & \multirow{2}{*}{-66.4233} & \multirow{2}{*}{-60.4233} & \multirow{2}{*}{-58.2991} & \multirow{2}{*}{-58.2414} & \multirow{2}{*}{-60.4459} & 0.2376 & 0.1167 & 0.6564 \\
 &  &  &  &  &  & (0.3138) & (0.5142) & (0.5936) \\  \hline
\end{tabular}%
}
\end{table}


\begin{table}[htp!]
\centering
\caption{MLEs and SEs for the third  data set.}
\label{data3-2}

\begin{tabular}{lcccccc}
\hline
Distributions & $\hat\eta$ & $\hat\beta$ & $\hat\theta$ & $SE(\hat{\eta})$ & $SE(\hat{\beta})$ & $SE(\hat{\theta})$ \\
\hline
MKTL & 0.3441 & 3.9232 &  & 0.0171 & 0.8173 &  \\
ITL & 270.6017 &  &  & 69.8693 &  &  \\
TL & 0.4377 &  &  & 0.1130 &  &  \\
Kw & 2.4407 & 719.2125 &  & 0.5278 & 982.3061 &  \\
TPL & 732.8242 & 2.4472 &  & 991.8768 & 0.5240 &  \\
B & 3.8234 & 60.2533 &  & 1.3398 & 22.4663 &  \\
TW & 725.8930 & 2.4439 &  & 988.8204 & 0.5269 &  \\
TITL & 270.8100 &  &  & 69.9230 &  &  \\
UEP & 2.3069 & 0.0998 & 2.0681 & 0.4956 & 0.5065 & 24.2334 \\
 \hline
\end{tabular}%

\end{table}

\begin{table}[htp!]
\centering
\caption{Measures of fitting for the third data set.}
\label{data3-1}
\resizebox{\columnwidth}{!}{%
\begin{tabular}{lcccccccc}
\hline
\multirow{2}{*}{Distributions} & \multirow{2}{*}{Lnl} & \multirow{2}{*}{AIC} & \multirow{2}{*}{BIC} & \multirow{2}{*}{CAIC} & \multirow{2}{*}{HQIC} & KS & W & A \\
 &  &  &  &  &  & (Pv\_KS) & (Pv\_W) & (Pv\_A) \\
 \hline
\multirow{2}{*}{MKTL} & \multirow{2}{*}{-67.3644} & \multirow{2}{*}{-63.3644} & \multirow{2}{*}{-61.9483} & \multirow{2}{*}{-62.3644} & \multirow{2}{*}{-63.3795} & 0.1869 & 0.0958 & 0.6235 \\
 &  &  &  &  &  & (0.6065) & (0.6121) & (0.6232) \\ \hline
\multirow{2}{*}{ITL} & \multirow{2}{*}{-64.3267} & \multirow{2}{*}{-62.3267} & \multirow{2}{*}{-61.6187} & \multirow{2}{*}{-62.0190} & \multirow{2}{*}{-62.3343} & 0.2057 & 0.1070 & 0.6380 \\
 &  &  &  &  &  & (0.4867) & (0.5572) & (0.6100) \\ \hline
\multirow{2}{*}{TL} & \multirow{2}{*}{-32.6896} & \multirow{2}{*}{-30.6896} & \multirow{2}{*}{-29.9816} & \multirow{2}{*}{-30.3820} & \multirow{2}{*}{-30.6972} & 0.5249 & 0.8986 & 4.2493 \\
 &  &  &  &  &  & (0.0002) & (0.0036) & (0.0068) \\ \hline
\multirow{2}{*}{Kw} & \multirow{2}{*}{-66.7592} & \multirow{2}{*}{-62.7592} & \multirow{2}{*}{-61.3431} & \multirow{2}{*}{-61.7592} & \multirow{2}{*}{-62.7743} & 0.2002 & 0.1073 & 0.6497 \\
 &  &  &  &  &  & (0.5206) & (0.5558) & (0.5995) \\ \hline
\multirow{2}{*}{TPL} & \multirow{2}{*}{-66.7467} & \multirow{2}{*}{-62.7467} & \multirow{2}{*}{-61.3306} & \multirow{2}{*}{-61.7467} & \multirow{2}{*}{-62.7618} & 0.2003 & 0.1076 & 0.6522 \\
 &  &  &  &  &  & (0.5199) & (0.5543) & (0.5973) \\ \hline
\multirow{2}{*}{B} & \multirow{2}{*}{-65.6052} & \multirow{2}{*}{-61.6052} & \multirow{2}{*}{-60.1891} & \multirow{2}{*}{-60.6052} & \multirow{2}{*}{-61.6203} & 0.2099 & 0.1008 & 0.6471 \\
 &  &  &  &  &  & (0.4615) & (0.5872) & (0.6018) \\ \hline
\multirow{2}{*}{TW} & \multirow{2}{*}{-66.7529} & \multirow{2}{*}{-62.7529} & \multirow{2}{*}{-61.3368} & \multirow{2}{*}{-61.7529} & \multirow{2}{*}{-62.768} & 0.2003 & 0.1075 & 0.6509 \\
 &  &  &  &  &  & (0.5201) & (0.5551) & (0.5985) \\ \hline
\multirow{2}{*}{TITL} & \multirow{2}{*}{-64.3267} & \multirow{2}{*}{-62.3267} & \multirow{2}{*}{-61.6187} & \multirow{2}{*}{-62.0190} & \multirow{2}{*}{-62.3343} & 0.2060 & 0.1062 & 0.6339 \\
 &  &  &  &  &  & (0.4850) & (0.5613) & (0.6138) \\ \hline
\multirow{2}{*}{UEP} & \multirow{2}{*}{-63.2437} & \multirow{2}{*}{-57.2437} & \multirow{2}{*}{-55.1196} & \multirow{2}{*}{-55.0619} & \multirow{2}{*}{-57.2664} & 0.1972 & 0.1071 & 0.6415 \\
 &  &  &  &  &  & (0.5400) & (0.5566) & (0.6069) \\ \hline
\end{tabular}%
}
\end{table}


\begin{figure}[htp!]
\centering{
\includegraphics[width=12cm,height=10cm]{Fig11.png}
}
\caption{Estimated pdf plots of data set 1}
\label{d11}
\end{figure}


\begin{figure}[htp!]
\centering{
\includegraphics[width=12cm,height=9cm]{Fig12.png}
}
\caption{Estimated cdf plots of data set 1}
\label{d12}
\end{figure}


\begin{figure}[htp!]
\centering{
\includegraphics[width=12cm,height=9cm]{Fig13.png}
}
\caption{Estimated PP plots of data set 1}
\label{d13}
\end{figure}


\begin{figure}[htp!]
\centering{
\includegraphics[width=12cm,height=9cm]{Fig14.png}
}
\caption{Estimated pdf plots of data set 2}
\label{d21}
\end{figure}


\begin{figure}[htp!]
\centering{
\includegraphics[width=12cm,height=9cm]{Fig15.png}
}
\caption{Estimated cdf plots of data set 2}
\label{d22}
\end{figure}


\begin{figure}[htp!]
\centering{
\includegraphics[width=12cm,height=9cm]{Fig16.png}
}
\caption{Estimated PP plots of data set 2}
\label{d23}
\end{figure}


\begin{figure}[htp!]
\centering{
\includegraphics[width=12cm,height=9cm]{Fig17.png}
}
\caption{Estimated pdf plots of data set 3}
\label{d31}
\end{figure}


\begin{figure}[htp!]
\centering{
\includegraphics[width=12cm,height=9cm]{Fig18.png}
}
\caption{Estimated cdf plots of data set 3}
\label{d32}
\end{figure}


\begin{figure}[htp!]
\centering{
\includegraphics[width=12cm,height=9cm]{Fig19.png}
}
\caption{Estimated PP plots of data set 3}
\label{d33}
\end{figure}


\newpage
	\section{Modified Kies Topp-Leone Quantile Regression}\label{sec7}
In modeling the relationship between an endogenous variable and a set of exogenous variables, the identification of an appropriate regression model is paramount for accurate statistical inference. Quantile regression model (QRM) is known to be robust when it comes to modeling such relationship, especially in situations when the response variable contains atypical points (outliers). In this section, we propose a new QRM based on the re-parameterization of the density function of the MKTL distribution in terms of its quantile function (qf). For more details on how to formulate QRM see \cite{Rodrigues} and \cite{Nasiru2022}. Given an endogenous variable $Y$ that has an MKTL distribution and $\tau\in(0,1)$ is a quantile parameter, we formulate the re-parameterize density by first making $\eta$ the subject from the qf of the MKTL distribution. Thus, $\eta=-\log(1+(\log(1/(1-q)))^{\frac{-1}{\beta}})/\log(1-(1-\tau)^{2}), q\in(0,1)$. The re-parameterize density function in terms of the quantile is therefore given by
\begin{align}
	f(y; \beta, \tau)=\frac{2\beta r(q)y^{r(q)-1}(1-y)(2-y)^{r(q)-1}(1-(1-y)^{2})^{r(q)(\beta-1)}e^{-((1-(1-y)^{2})^{-r(q)}-1)^{-\beta}}}{(1-(1-(1-y)^{2})^{r(q)})^{\beta+1}},
\end{align}
where $r(q)=-\log(1+(\log(1/(1-q)))^{\frac{-1}{\beta}})/\log(1-(1-\tau)^{2})$. When $q=0.10, 0.25, 0.50, 0.75, 0.90, 0.95$ and $0.99$, the density function of the $10^{th}, 25^{th}, 50^{th}, 75^{th}, 90^{th}, 95^{th}$ and $99^{th}$ percentiles are obtained respectively. \\
	
The MKTL QRM is attained by adopting a monotonically increasing and twice differentiable link function to define the relationship between the exogenous variables and the conditional quantiles. Thus, we have
	\begin{align*}
		h(\tau_{i})=\boldsymbol{x}_{i}^{'}\boldsymbol{\alpha},
	\end{align*}
	where $h(\cdot)$ is the link function, $\tau_{i}$ is the $i^{th}$ quantile parameter, $\boldsymbol{\alpha}=(\alpha_{0}, \tau_{1}, \ldots, \alpha_{k})^{'}$ is the vector of parameters to be estimated and $\boldsymbol{x}_{i}^{'}=(1, x_{i1}, x_{i2}, \ldots, x_{ik})$ are the unknown $i^{th}$ vector of exogenous variables. The MKTL median regression is attained when $q=0.50$. The logit link function is utilized in this study to relate the exogenous variables to the conditional quantiles. Thus,
	\begin{align*}
		\tau_{i}=\frac{\exp(\boldsymbol{x}_{i}^{'}\boldsymbol{\alpha})}{1+\exp(\boldsymbol{x}_{i}^{'}\boldsymbol{\alpha})}, i=1, 2, \ldots, n.
	\end{align*}
	The maximum likelihood estimation procedure is adopted to estimate the parameters of the QRM and the log-likelihood function for a sample of size $n$ is given by
	\begin{align}
		\ell=&\sum_{i=1}^{n}f(y_{i}; \beta,\tau_{i}). 
	\end{align}
	The estimates of the QRM parameters are attained by maximizing the log-likelihood function. 
	
	\subsection{Residual Analysis}
	Assessing the suitability of the QRM before using it for any inference is very vital. The model assessment (or diagnostics) can be done by examining its residuals. How well the residuals behave will determine the adequacy of the model for a given data. We employed the Cox-Snell residuals (CSR) (see \cite{Cox1968}) to determine how adequate the QRM is. The CSR is given by
	\begin{align*}
		r_{i}=-\log(1-F(y_{i};\hat{\beta}, \hat{\boldsymbol{\alpha}})), i=1, 2, \ldots, n,
	\end{align*}
	where $F(y_{i};\hat{\beta}, \hat{\boldsymbol{\alpha}})$ is the re-parameterized cumulative distribution function of the MKTL distribution. If the QRM provides an adequate fit to the given data, the CSR are expected to follow the standard exponential distribution.
	\subsection{Simulation Experiment for MKTL QRM}
	The performance of the maximum likelihood estimation procedure is appraised in this subsection to deduce how well it estimates the parameters of the QRM. Monte Carlo simulation experiments are implemented using $1000$ replications with three different scenarios of parameter combinations with sample sizes $n=50, 100, 250, 450, 850$ and $1000$. We scrutinize how well the estimates behave by computing metrics such as the average estimate (AE), absolute bias (AB), root mean square error (RMSE), $95\%$ confidence interval (CI) coverage probability (CP) and the average width of the CI (AWCI). In addition, we estimated the lower confidence limit (LCL) and upper confidence limit (UCL) of the parameter estimates. The three different set of parameters utilized in the simulation are: I: $\alpha_{0}=0.4, \alpha_{1}=-0.6, \alpha_{2}=1.2, \beta=0.1$, II: $\alpha_{0}=0.1, \alpha_{1}=0.7, \alpha_{2}=0.4, \beta=0.5$ and III: $\alpha_{0}=-0.2, \alpha_{1}=1.8, \alpha_{2}=0.2, \beta=4.5$. Two exogenous variables were utilized in the simulation, $x_{i1}$ is generated from a standard uniform distribution and $x_{i2}$ is binary variable generated from Bernoulli distribution with probability $0.5$. The exogenous variables were held fixed during the simulations. The observations for the response variable $y_{i}$ are attained via the inversion method. Thus,
	\begin{align*}
		y_{i}=1-(1-(1+(\log(1/(1-u_{i})))^{-1/\beta})^{-1/r(q)})^{1/2},
	\end{align*}
where $u_{i}$ are observations from the standard uniform distribution. We used $q=0.5$ to perform the simulation. The make-up of the regression model used in the simulation experiments is
\begin{align*}
	\tau_{i}=\frac{\exp(\alpha_{0}+\alpha_{1}x_{i1}+\alpha_{2}x_{i2})}{1+\exp(\alpha_{0}+\alpha_{1}x_{i1}+\alpha_{2}x_{i2})}.
\end{align*}
The results in Tables \ref{t11}, \ref{t12} and \ref{t13} shows that the AEs are quite close to the true values and gets more closer as $n\longrightarrow\infty$, the ABs and RMSEs decreases as $n\longrightarrow\infty$, the CPs are quite high and closer to the nominal value of $0.95$, and the AWCI gets narrower as $n$ increases. The estimates of the CI (LCL and UCL) gets tighter as the sample size become large. This is an affirmation that the estimates of the parameters are well behaved and the estimation approach adopted is able to estimate the parameters well.
	

	\begin{table}[th]
 \begin{adjustwidth}{-2.25in}{0in}
		\caption{\bf MKTL QRM simulation results for scenario I}
		\label{t11}
		\centering
		\setlength{\tabcolsep}{0.8em}
		\renewcommand{\arraystretch}{0.95}
  \small
		\begin{tabular}{l c  c c c c c c c}
			\hline\hline
		\bf Parameter	&	$n$	&	\bf AE	&	\bf AB	&	\bf RMSE	&	\bf CP	&	\bf LCL	&	\bf UCL	&	\bf AWCI	\\\hline
		$\alpha_{0}=0.4$	&	50	&	0.4291	&	0.2260	&	0.2912	&	0.9330	&	-0.1260	&	0.9841	&	1.1102	\\
		&	100	&	0.4158	&	0.1655	&	0.2083	&	0.9340	&	0.0319	&	0.7996	&	0.7677	\\
		&	250	&	0.4162	&	0.1011	&	0.1285	&	0.9310	&	0.1783	&	0.6541	&	0.4758	\\
		&	450	&	0.4038	&	0.0718	&	0.0896	&	0.9590	&	0.2271	&	0.5804	&	0.3533	\\
		&	850	&	0.4012	&	0.0530	&	0.0670	&	0.9400	&	0.2733	&	0.5291	&	0.2558	\\
		&	1000	&	0.4007	&	0.0467	&	0.0582	&	0.9610	&	0.2825	&	0.5189	&	0.2363	\\\hline
		$\alpha_{1}=-0.6$	&	50	&	-0.5920	&	0.3607	&	0.4642	&	0.9400	&	-1.4417	&	0.2576	&	1.6993	\\
		&	100	&	-0.6040	&	0.2432	&	0.3075	&	0.9420	&	-1.1819	&	-0.0260	&	1.1559	\\
		&	250	&	-0.6163	&	0.1534	&	0.1927	&	0.9440	&	-0.9731	&	-0.2594	&	0.7136	\\
		&	450	&	-0.5953	&	0.1074	&	0.1326	&	0.9600	&	-0.8586	&	-0.3320	&	0.5266	\\
		&	850	&	-0.5957	&	0.0773	&	0.0969	&	0.9570	&	-0.7863	&	-0.4051	&	0.3813	\\
		&	1000	&	-0.5987	&	0.0690	&	0.0864	&	0.9540	&	-0.7746	&	-0.4228	&	0.3519	\\\hline
		$\alpha_{2}=1.2$	&	50	&	1.2006	&	0.1940	&	0.2465	&	0.9500	&	0.7086	&	1.6925	&	0.9839	\\
		&	100	&	1.1982	&	0.1427	&	0.1802	&	0.9430	&	0.8561	&	1.5403	&	0.6842	\\
		&	250	&	1.1943	&	0.0896	&	0.1115	&	0.9410	&	0.9815	&	1.4071	&	0.4256	\\
		&	450	&	1.1994	&	0.0644	&	0.0801	&	0.9530	&	1.0418	&	1.3569	&	0.3151	\\
		&	850	&	1.1988	&	0.0466	&	0.0584	&	0.9560	&	1.0844	&	1.3131	&	0.2287	\\
		&	1000	&	1.2018	&	0.0432	&	0.0533	&	0.9600	&	1.0963	&	1.3072	&	0.2108	\\\hline
		$\beta=0.1$	&	50	&	0.1078	&	0.0107	&	0.0146	&	0.9420	&	0.0791	&	0.1366	&	0.0574	\\
		&	100	&	0.1098	&	0.0109	&	0.0134	&	0.9160	&	0.0893	&	0.1303	&	0.0411	\\
		&	250	&	0.1032	&	0.0055	&	0.0073	&	0.9190	&	0.0911	&	0.1153	&	0.0242	\\
		&	450	&	0.1021	&	0.0041	&	0.0051	&	0.9280	&	0.0932	&	0.1110	&	0.0178	\\
		&	850	&	0.1008	&	0.0028	&	0.0034	&	0.9420	&	0.0944	&	0.1072	&	0.0128	\\
		&	1000	&	0.1008	&	0.0026	&	0.0032	&	0.9420	&	0.0949	&	0.1067	&	0.0118	\\\hline
		
		\end{tabular}
  \end{adjustwidth}
	\end{table}
	
	
	
	
	\begin{table}[th]
 \begin{adjustwidth}{-2.25in}{0in}
		\caption{\bf MKTL QRM simulation results for scenario II}
		\label{t12}
		\centering
		\setlength{\tabcolsep}{0.8em}
		\renewcommand{\arraystretch}{0.95}
  \small
		\begin{tabular}{l c  c c c c c c c}
			\hline\hline
			\bf Parameter	&	$n$	&	\bf AE	&	\bf AB	&	\bf RMSE	&	\bf CP	&	\bf LCL	&	\bf UCL	&	\bf AWCI	\\\hline
			$\alpha_{0}=0.1$	&	50	&	0.0930	&	0.2249	&	0.2835	&	0.9310	&	-0.4190	&	0.6050	&	1.0240	\\
			&	100	&	0.1133	&	0.1471	&	0.1851	&	0.9430	&	-0.2419	&	0.4684	&	0.7104	\\
			&	250	&	0.0952	&	0.0934	&	0.1172	&	0.9500	&	-0.1292	&	0.3196	&	0.4487	\\
			&	450	&	0.0967	&	0.0716	&	0.0890	&	0.9430	&	-0.0701	&	0.2635	&	0.3335	\\
			&	850	&	0.0998	&	0.0510	&	0.0644	&	0.9380	&	-0.0211	&	0.2207	&	0.2418	\\
			&	1000	&	0.1016	&	0.0466	&	0.0583	&	0.9430	&	-0.0097	&	0.2129	&	0.2226	\\\hline
			$\alpha_{1}=0.7$	&	50	&	0.7153	&	0.3390	&	0.4221	&	0.9250	&	-0.0505	&	1.4810	&	1.5314	\\
			&	100	&	0.6926	&	0.2209	&	0.2796	&	0.9410	&	0.1666	&	1.2186	&	1.0521	\\
			&	250	&	0.6973	&	0.1351	&	0.1706	&	0.9520	&	0.3676	&	1.0269	&	0.6593	\\
			&	450	&	0.7041	&	0.1010	&	0.1270	&	0.9480	&	0.4598	&	0.9484	&	0.4886	\\
			&	850	&	0.7013	&	0.0757	&	0.0953	&	0.9320	&	0.5240	&	0.8787	&	0.3547	\\
			&	1000	&	0.6993	&	0.0681	&	0.0857	&	0.9400	&	0.5362	&	0.8623	&	0.3261	\\\hline
			$\alpha_{2}=0.4$	&	50	&	0.3968	&	0.1838	&	0.2310	&	0.9390	&	-0.0378	&	0.8313	&	0.8690	\\
			&	100	&	0.4041	&	0.1262	&	0.1593	&	0.9330	&	0.1038	&	0.7043	&	0.6005	\\
			&	250	&	0.4018	&	0.0780	&	0.0967	&	0.9510	&	0.2126	&	0.5911	&	0.3784	\\
			&	450	&	0.4010	&	0.0563	&	0.0705	&	0.9530	&	0.2603	&	0.5417	&	0.2814	\\
			&	850	&	0.4003	&	0.0424	&	0.0526	&	0.9480	&	0.2982	&	0.5024	&	0.2042	\\
			&	1000	&	0.3997	&	0.0378	&	0.0475	&	0.9510	&	0.3057	&	0.4938	&	0.1881	\\\hline
			$\beta=0.5$	&	50	&	0.5229	&	0.0562	&	0.0718	&	0.9230	&	0.4076	&	0.6381	&	0.2305	\\
			&	100	&	0.5198	&	0.0415	&	0.0476	&	0.9630	&	0.4400	&	0.5997	&	0.1596	\\
			&	250	&	0.5053	&	0.0200	&	0.0248	&	0.9580	&	0.4563	&	0.5543	&	0.0980	\\
			&	450	&	0.5020	&	0.0146	&	0.0181	&	0.9760	&	0.4657	&	0.5382	&	0.0725	\\
			&	850	&	0.5018	&	0.0107	&	0.0134	&	0.9450	&	0.4754	&	0.5281	&	0.0527	\\
			&	1000	&	0.5029	&	0.0112	&	0.0139	&	0.9020	&	0.4786	&	0.5273	&	0.0487	\\\hline
		\end{tabular}
  \end{adjustwidth}
	\end{table}


	\begin{table}[th]
 \begin{adjustwidth}{-2.25in}{0in}
	\caption{\bf MKTL QRM simulation results for scenario III}
	\label{t13}
	\centering
	\setlength{\tabcolsep}{0.8em}
	\renewcommand{\arraystretch}{0.95}
 \small
	\begin{tabular}{l c  c c c c c c c}
		\hline\hline
		\bf Parameter	&	$n$	&	\bf AE	&	\bf AB	&	\bf RMSE	&	\bf CP	&	\bf LCL	&	\bf UCL	&	\bf AWCI	\\\hline
		$\alpha_{0}=-0.2$	&	50	&	-0.2006	&	0.0335	&	0.0416	&	0.9300	&	-0.2786	&	-0.1226	&	0.1561	\\
		&	100	&	-0.1990	&	0.0236	&	0.0293	&	0.9490	&	-0.2557	&	-0.1424	&	0.1133	\\
		&	250	&	-0.2009	&	0.0155	&	0.0193	&	0.9420	&	-0.2368	&	-0.1650	&	0.0719	\\
		&	450	&	-0.2002	&	0.0109	&	0.0136	&	0.9500	&	-0.2270	&	-0.1735	&	0.0535	\\
		&	850	&	-0.1998	&	0.0082	&	0.0101	&	0.9470	&	-0.2193	&	-0.1803	&	0.0390	\\
		&	1000	&	-0.1999	&	0.0074	&	0.0093	&	0.9470	&	-0.2179	&	-0.1820	&	0.0360	\\\hline
		$\alpha_{1}=1.8$	&	50	&	1.8004	&	0.0461	&	0.0581	&	0.9400	&	1.6911	&	1.9098	&	0.2187	\\
		&	100	&	1.8007	&	0.0328	&	0.0411	&	0.9420	&	1.7220	&	1.8794	&	0.1574	\\
		&	250	&	1.8005	&	0.0216	&	0.0269	&	0.9380	&	1.7507	&	1.8503	&	0.0997	\\
		&	450	&	1.8001	&	0.0149	&	0.0186	&	0.9560	&	1.7630	&	1.8371	&	0.0741	\\
		&	850	&	1.7999	&	0.0111	&	0.0138	&	0.9470	&	1.7729	&	1.8268	&	0.0539	\\
		&	1000	&	1.8002	&	0.0103	&	0.0131	&	0.9420	&	1.7754	&	1.8251	&	0.0497	\\\hline
		$\alpha_{2}=0.2$	&	50	&	0.2002	&	0.0264	&	0.0329	&	0.9330	&	0.1396	&	0.2609	&	0.1213	\\
		&	100	&	0.1999	&	0.0180	&	0.0227	&	0.9440	&	0.1560	&	0.2438	&	0.0877	\\
		&	250	&	0.2003	&	0.0112	&	0.0141	&	0.9510	&	0.1724	&	0.2281	&	0.0557	\\
		&	450	&	0.1994	&	0.0085	&	0.0107	&	0.9430	&	0.1787	&	0.2201	&	0.0414	\\
		&	850	&	0.2003	&	0.0064	&	0.0080	&	0.9460	&	0.1852	&	0.2154	&	0.0302	\\
		&	1000	&	0.2000	&	0.0056	&	0.0070	&	0.9450	&	0.1861	&	0.2139	&	0.0278	\\\hline
		$\beta=4.5$	&	50	&	4.8168	&	0.3974	&	0.5257	&	0.9820	&	3.7776	&	5.8561	&	2.0785	\\
		&	100	&	4.6165	&	0.2716	&	0.3666	&	0.9570	&	3.9224	&	5.3106	&	1.3882	\\
		&	250	&	4.5430	&	0.1872	&	0.2413	&	0.9230	&	4.1119	&	4.9741	&	0.8622	\\
		&	450	&	4.5373	&	0.1221	&	0.1510	&	0.9780	&	4.2166	&	4.8580	&	0.6415	\\
		&	850	&	4.5209	&	0.0951	&	0.1200	&	0.9500	&	4.2884	&	4.7535	&	0.4651	\\
		&	1000	&	4.5157	&	0.0823	&	0.1026	&	0.9710	&	4.3016	&	4.7298	&	0.4282	\\\hline
		
	\end{tabular}
 \end{adjustwidth}
\end{table}
\newpage
\subsection{MKTL QRM Application}
The appositeness of the MKTL QRM is exemplified in this section by exploring the effect of labour market insecurity (LMI) and homicide rate (HR) on educational attainment value (EAV) in OECD countries. The detail description of the data can be found in \cite{Mazucheli2023}. Mazucheli et al. \cite{Mazucheli2023} fitted the unit generalized half normal (UGHN) QRM to the data and unveiled the $0.1$ conditional quantile as the best with $\mathrm{AIC}=-62.8264$ and $\mathrm{BIC}=-56.2761$. Also, \cite{Altun2021} studied the relationship between the EAV, LMI and HR utilizing the beta regression $(\mathrm{AIC}= -59.6000, \mathrm{BIC}=-53.0.490)$ and log-weighted exponential mean regression  $(\mathrm{AIC}= -65.2580, \mathrm{BIC}=-58.7070)$ models. Here, the regression structure
\begin{align*}
	\tau_{i}=\frac{\exp(\alpha_{0}+\alpha_{1}\mathrm{LMI}_{i}+\alpha_{2}\mathrm{HR}_{i})}{1+\exp(\alpha_{0}+\alpha_{1}\mathrm{LMI}_{i}+\alpha_{2}\mathrm{HR}_{i})},
\end{align*}
is arrogated to investigate the relationship. Table \ref{t14} convey the parameter estimates, standard errors, $p-$values and information criteria for the different conditional quantiles.The estimated parameters are all significant and the $0.01$ conditional quantile appears the best from the reported information criteria. Hence, the LMI and HR have significant effect on the EAV. The fitted conditional quantiles in this study outperforms the models fitted in \cite{Altun2021} and \cite{Mazucheli2023}.
\begin{table}[th]
\begin{adjustwidth}{-2.25in}{0in}
	\caption{\bf Parameter estimates for various quantiles and information criteria}
	\label{t14}
	\centering
	\setlength{\tabcolsep}{0.8em}
	\renewcommand{\arraystretch}{0.95}
	\begin{tabular}{l l  c c c c c  c}
		\hline\hline
		$q$	&		&	$\hat{\alpha_{0}}$	&	$\hat{\alpha_{1}}$	&	$\hat{\alpha_{2}}$	&	$\hat{\beta}$	&	AIC	&	BIC	\\\hline
		&	Estimate	&	1.2867	&	-0.2283	&	-0.0574	&	0.5933	&	-67.5460	&	-60.9957	\\
		$0.01$	&	Standard error	&	0.2916	&	0.0681	&	0.0274	&	0.0760	&		&		\\
		&	$p$-value	&	$<0.0001$	&	0.0008	&	0.0364	&	$<0.0001$	&		&		\\\hline
		&	Estimate	&	1.6475	&	-0.1873	&	-0.0495	&	0.5946	&	-67.5118	&	-60.9614	\\
		$0.10$	&	Standard error	&	0.2538	&	0.0551	&	0.0222	&	0.0756	&		&		\\
		&	$p$-value	&	$<0.0001$	&	0.0007	&	0.0258	&	$<0.0001$	&		&		\\\hline
		&	Estimate	&	1.9163	&	-0.1649	&	-0.0456	&	0.5942	&	-67.3156	&	-60.7652	\\
		$0.25$	&	Standard error	&	0.2332	&	0.0481	&	0.0197	&	0.0754	&		&		\\
		&	$p$-value	&	$<0.0001$	&	0.0006	&	0.0208	&	$<0.0001$	&		&		\\\hline
		&	Estimate	&	2.2769	&	-0.1416	&	-0.0419	&	0.5934	&	-66.8989	&	-60.3486	\\
		$0.50$	&	Standard error	&	0.2134	&	0.0405	&	0.0175	&	0.0753	&		&		\\
		&	$p$-value	&	$<0.0001$	&	0.0005	&	0.0165	&	$<0.0001$	&		&		\\\hline
		&	Estimate	&	2.6727	&	-0.1225	&	-0.0391	&	0.5930	&	-66.3645	&	-59.8142	\\
		$0.75$	&	Standard error	&	0.2076	&	0.0337	&	0.0159	&	0.0751	&		&		\\
		&	$p$-value	&	$<0.0001$	&	0.0003	&	0.0140	&	$<0.0001$	&		&		\\\hline
		&	Estimate	&	3.0198	&	-0.1104	&	-0.0373	&	0.5925	&	-65.9342	&	-59.3839	\\
		$0.90$	&	Standard error	&	0.2196	&	0.0292	&	0.0150	&	0.0750	&		&		\\
		&	$p$-value	&	$<0.0001$	&	0.0002	&	0.0129	&	$<0.0001$	&		&		\\\hline
		&	Estimate	&	3.2148	&	-0.1053	&	-0.0366	&	0.5920	&	-65.7288	&	-59.1785	\\
		$0.95$	&	Standard error	&	0.2324	&	0.0272	&	0.0146	&	0.0749	&		&		\\
		&	$p$-value	&	$<0.0001$	&	0.0001	&	0.0125	&	$<0.0001$	&		&		\\\hline
		&	Estimate	&	3.5499	&	-0.0987	&	-0.0356	&	0.5910	&	-65.4420	&	-58.8917	\\
		$0.99$	&	Standard error	&	0.2618	&	0.0247	&	0.0142	&	0.0749	&		&		\\
		&	$p$-value	&	$<0.0001$	&	$<0.0001$	&	0.0122	&	$<0.0001$	&		&		\\\hline
	\end{tabular}
 \end{adjustwidth}
\end{table}
\clearpage
The diagnostic checks of the model residuals for the various conditional quantiles is carried out using the CSR. The probability-probability (P-P) plots in Figure \ref{F1} affirm the adequacy of the model as the CSR clutch along the diagonals. 
	\begin{figure}[!ht]
 \begin{adjustwidth}{-2.25in}{0in}
	\centering
	\includegraphics[scale=0.6]{Fig20.eps}
	\caption{\bf P-P plots of CSR for the MKTL QRM}
	\label{F1}
 \end{adjustwidth}
\end{figure}

The rate of change of the estimated coefficients across the various quantiles are shown in Figure \ref{F2}. The estimate of $\alpha_{0}$ increase as the quantile level increases whiles estimates of $\alpha_{1}$ and $\alpha_{2}$ approaches zero as the quantile level increases.
\begin{figure}[!ht]
	\centering
	\includegraphics[scale=0.5]{Fig21.eps}
	\caption{\bf Rate of change of parameter estimates for various quantiles}
	\label{F2}
\end{figure}
\newpage
\section{Concluding Remarks}\label{sec8}
In this paper, we introduce another appendage of the Topp-Leone distribution hinged on the modified Kies family of distributions. Some statistical properties of the contemporary distribution are attained and twelve estimation methods utilized to estimate the parameters of the distribution. The findings of the simulation experiments affirm the maximum likelihood method as the superior for estimating the parameters of the distribution. The practicality of the new distribution is exemplified utilizing three data sets and the outcome suggest the MKTL distribution as the best when compared to other competitive distributions. The performance of the proposed quantile regression is assessed by exploring the effects of LMI and HR on EAV of OECD countries. The developed regression model provided a good fit to the given data and proved to be better than the UGHN QRM, beta and log-weighted exponential mean regression models.


\nolinenumbers

% Either type in your references using
% \begin{thebibliography}{}
% \bibitem{}
% Text
% \end{thebibliography}
%
% or
%
% Compile your BiBTeX database using our plos2015.bst
% style file and paste the contents of your .bbl file
% here. See http://journals.plos.org/plosone/s/latex for 
% step-by-step instructions.
% 
\begin{thebibliography}{10}
\bibitem{Topp1955}
		Topp, C.W. and Leone, F. C. (1955).  A Family of J-Shaped Frequency Functions. Journal of the American Statistical Association, 50: 209-219.
		
		\bibitem{Muhammad2023}
		Muhammad, M., Liu, L., Abba, B., Muhammad, I., Bouchane, M., Zhang, H. and Musa, S. (2023). A New Extension of the Topp-Leone Family of Models with Applications to Real Data. Annals of Data Science, 10(1): 225-250.
		
		\bibitem{Nanga2023}
		Nanga, S., Nasiru, S. and Dioggban, J. (2023). Cosine Topp-Leone Family of Distributions: Properties and Regression. Research in Mathematics. https://doi.org/10.1080/27684830.2023.2208935.
		\bibitem{Nanga2022}
		Nanga, S., Nasiru, S. and Dioggban, J. (2022). Tangent Topp-Leone Family of Distributions. Scientific African. https://doi.org/10.1016/j.sciaf.2022.e01363.
		\bibitem{Almetwally2021}
		Almetwally, E. M.,  Alharbi, R., Alnagar, D., Hafez, E. H. (2021). A New Inverted Topp-Leone Distribution: Applications to the COVID-19 Mortality Rate in Two Different Countries. Axioms. https://doi.org/10.3390/axioms10010025.
		\bibitem{Reyad2021}
		Reyad, H., Korkmaz, M. C., Afify, A. Z., Hamedani, G. G. and Othman, S. (2021). The Fr\'echet Topp Leone-G Family of Distributions: Properties, Characterizations and Applications. Annals of Data Science, 8: 345-366.
		
		\bibitem{Tuoyo2021}
		Tuoyo, D. O., Opone, F. C. and Ekhosuehi, N. (2021). The Topp-Leone Weibull Distribution: Its Properties and Application. Earthline Journal of Mathematical Sciences, 7(2): 381-401.
		\bibitem{Bantan2020}
		Bantan, R. A. R., Jamal, F., Chesneau, C. and Elgarhy, M. (2020). Type II Power Topp-Leone Generated Family of Distributions with Statistical Inference and Applications. Symmetry. https://doi.org/10.3390/sym12010075.
		\bibitem{Al-Babtain2020a}
		Al-Babtain, A. A., Elbatal, I., Chesneau, C. and Elgarhy, M. (2020). Sine Topp-Leone-G Family of Distributions: Theory and Applications. Open Physics, 18: 574-593.
		\bibitem{Karamikabir2020}
		Karamikabir, H., Afshari, M., Yousof, H. M., Alizadeh, M. and Hamedani, G. G. (2020). The Weibull Topp-Leone Generated Family of Distributions: Statistical Properties and Applications. Journal of the Iranian Statistical Society, 19(1): 121-161.
		\bibitem{Hassan2020}
		Hassan, A. S.,  Elgarhy, M., Ragab, R. (2020). Statistical Properties and Estimation of Inverted Topp-Leone Distribution. Journal of Statistics Applications and Probability, 9(2):319-331.
		\bibitem{Nzei2020}
		Nzei, L. C., Eghwerido, J. T. and Ekhosuehi, N. (2020). Topp-Leone Gompertz Distribution: Properties and Applications. Journal of Data Science, 18(4): 782-794.
\bibitem{RTL1}Bantan, R. A., Jamal, F., Chesneau, Ch. and Elgarhy, M. (2019). A New Power Topp-Leone Generated Family of Distributions with Applications, Entropy. 21(12), 1-24.
\bibitem{RTL2}Hassan, A. S., Elgarhy, M. and Ahmad, Z. (2019). Type II generalized Topp-Leone family of distributions: properties and applications. Journal of data science, 17(4), 638 - 659.
\bibitem{RTL3}ZeinEldin, A. R., Chesneau, Ch., Jamal, F. and Elgarhy, M. (2019). Different estimation methods for Type I half-logistic Topp-Leone distribution. Mathematics, 7, 1-23.
\bibitem{RTL4}  Elgarhy, M., Nasir, M. A., Jamal, F. and Ozel, G. (2018). Type II Topp-Leone generated family of distributions with applications. Journal of Statistics and management system. 21(8), 1529-1551.
\bibitem{RTL5} Al Mutairi, A., Alrashidi, A., Al-Sayed, N., Behairy, S., Elgarhy, M. \& Nassr, S. (2023). Bayesian and E-Bayesian estimation based on constant-stress partially accelerated life testing for inverted Topp-Leone distribution. Open Physics, 21(1), 20230126. \url{https://doi.org/10.1515/phys-2023-0126}
\bibitem{RTL6} Alotaibi, N.; Al-Moisheer, A.S.; Elbatal, I.; Shrahili, M.; Elgarhy, M.; Almetwally, E.M. (2023). Bayesian and Non-Bayesian Estimation for a New Extension of Power Topp-Leone Distribution under Ranked Set Sampling with Applications. Axioms2023, 12, 722.
\bibitem{RTL7} Elgarhy, M.; Alsadat, N.; Hassan, A.S.; Chesneau, C.; Abdel-Hamid, A.H. (2023). A New Asymmetric Modified Topp-Leone Distribution: Classical and Bayesian Estimations Under Progressive Type-II Censored Data with Applications. Symmetry 2023, 15, 1396. 

\bibitem{RTL8} 	Mohamed, R.A.H.; Elgarhy, M.; Abdulhadi, M.H.; Almetwally, E.M.; Radwan, T. (2023). Statistical Inference of Truncated Cauchy Power-Inverted Topp-Leone Distribution under Hybrid Censored Scheme with Applications. Axioms, 12, 148.

\bibitem{RTL9} Alyami, S.A.; Elbatal, I.; Alotaibi, N.; Almetwally, E.M.; Okasha, H.M.; Elgarhy, M. (2022). Topp-Leone Modified Weibull Model: Theory and Applications to Medical and Engineering Data. Appl. Sci., 12, 10431. 

\bibitem{RTL10} Elgarhy, M., Hassan, A.S., and Nagy, H. (2022). Parameter Estimation Methods and Applications of the Power Topp-Leone Distribution. Gazi University Journal of Science, 35(2), 731-746.

\bibitem{RTL11}	Al-Marzouki, S., Jamal, F., Chesneau, Ch. and Elgarhy, M. (2020a). Type II Topp Leone Power Lomax Distribution with Applications, Mathematics, 8 (1), 1-26.
\bibitem{RTL12}	Al-Marzouki, S., Jamal, F., Chesneau, Ch. and Elgarhy, M. (2020b). Topp-Leone Odd Fréchet Generated Family of Distributions with Applications to COVID-19 Data Sets. Computer Modeling in Engineering \& Sciences, 125 (1), 437-458.


		\bibitem{Al-Babtain2020}
		Al-Babtain, A. A., Shakhatreh, M. K., Nassar, M., Afify, A. Z. (2020). A New Modified Kies Family: Properties, Estimation Under Complete and Type-II Censored Samples, and Engineering Applications. Mathematics. https://doi.org/10.3390/math8081345.


\bibitem{fisher1922}
Fisher, R. A. (1922). On the mathematical foundations of theoretical statistics. Philosophical transactions of the Royal Society of London. Series A, containing papers of a mathematical or physical character, 222(594-604), 309-368.
\bibitem{fisher1925}
Fisher, R. A. (1925, July). Theory of statistical estimation. In Mathematical proceedings of the Cambridge philosophical society (Vol. 22, No. 5, pp. 700-725). Cambridge University Press.
\bibitem{ade}
Anderson, T. W., \& Darling, D. A. (1952). Asymptotic theory of certain  goodness of fit criteria based on stochastic processes. The annals of mathematical statistics, 193-212.


\bibitem{cramerv} Choi, K. and Bulgren, W. G. (1968). An estimation procedure for mixtures of distributions. Journal of the Royal Statistical Society: Series B (Methodological), 30(3), 444-460.

\bibitem{mps}  Kao, J. H.K. (1958). Computer methods for estimating Topp Leone parameters in reliability studies. IRE Transactions on Reliability and Quality Control, 1958, 15-22. 
\bibitem{lse}  Swain, J., Sekhar V., and James R. W. (1988). Least-squares estimation of distribution functions in Johnson's translation system. Journal of Statistical Computation and Simulation, 29(4), 271-297. 
\bibitem{lade}  Salah, M., El-Morshedy, M., Eliwa, M. S. and Yousof, H. M. (2020). Expanded Fr\'echet model: mathematical properties, copula, different estimation methods, applications and validation testing. Mathematics, 8(11), 1949.

\bibitem{adlts} Aguilar, G. A., Moala, F. A., \& Cordeiro, G. M. (2019). Zero-truncated poisson exponentiated gamma distribution: Application and estimation methods. Journal of Statistical Theory and Practice, 13, 1-20.

\bibitem{pe1} J. H. K. Kao, Computer Methods for Estimating Weibull Parameters in Reliability Studies, \textit{IRE Transactions on Reliability and Quality Control}, vol. PGRQC-13, pp. 15-

\bibitem{pe2} Kao, J. H. K. (1959). A Graphical Estimation of Mixed Weibull Parameters in Life-Testing of Electron Tubes. Technometrics, 1(4), 389--407.

\bibitem{data1} Dasgupta, R. On the distribution of Burr with applications. Sankhya B 2011, 73, 1--19.

\bibitem{data2}Maity, R. Statistical Methods in Hydrology and Hydroclimatology; Springer Nature Singapore Pte Ltd.: Singapore, 2018


\bibitem{r2}Kumaraswamy, P. A Generalized Probability Density Function for Double Bounded Random Processes. J. Hydrol. 1980, 46, 79--88.

\bibitem{r3} Hassan, A. S., Sabry, M. A. H., and Elsehetry, A., Truncated power Lomax
distribution with application to flood data, J. Stat. Appl. Prob. 9, 347--359 (2020).


\bibitem{r4} Gupta, A.K.; Nadarajah, S. Handbook of Beta Distribution and Its Applications; CRC Press: Boca Raton, FL, USA, 2004

\bibitem{r5}Najarzadegan, H.; Alamatsaz, M.H.; Hayati, S. Truncated Weibull G more flexible and more reliable than beta G distribution. Int. J. Stat. Probab. 2017, 6, 1--17.

\bibitem{r6}Elgarhy, M., Alsadat, N., Hassan, A. S., Chesneau, C., \& Abdel-Hamid, A. H. (2023). A new asymmetric modified Topp Leone distribution: Classical and Bayesian estimations under progressive type II censored data with applications. Symmetry, 15(7), 1396.

\bibitem{r7}Haj Ahmad, H.; Almetwally, E.M.; Elgarhy, M.; Ramadan, D.A. On unit exponential pareto distribution for modeling the recovery rate of COVID-19. Processes 2023, 11, 232.


\bibitem{Rodrigues}
		 Rodrigues, G. M., Ortega, E. M. M., Vila, R. and Cordeiro, G. M. (2023). A new extended normal quantile regression model: properties and applications. Communications in Statistics - Simulation and Computation. https://doi.org/10.1080/03610918.2023.2296857
		
		\bibitem{Nasiru2022}
		Nasiru, S., Abubakari, A. G. and Chesneau, C. (2022).  New lifetime distribution for modeling data on the unit interval: properties, application and quantile regression. Mathematical and Computational Applications, 27 (105): 1-27.
		
			\bibitem{Cox1968}
		Cox, D.R. and Snell, E.J. (1968). A general definition of residuals. Journal of the  Royal Statistical Society Series B, 30: 248-275. 
		
		\bibitem{Mazucheli2023}
		Mazucheli, J., Korkmaz, M. C., Menezes, A. F. B. and Leiva, V. (2023). The unit generalized half-normal quantile regression model: formulation, estimation, diagnostics and numerical applications. Soft Computing, 27: 279-295.
		
		
			\bibitem{Altun2021}
		Altun, E. (2021). The log-weighted exponential regression model: alternative to the beta regression model. Communications in Statistics-Theory and Methods, 50(10): 2306-2321.


\end{thebibliography}


\end{document}
